# Supplementary material for: Early-life formula feeding is associated with infant gut microbiota alterations and an increased antibiotic resistance load
Source: Am J Clin Nutr. 2021 Oct 22;115(2):407–21. doi: 10.1093/ajcn/nqab353 (PMC8827105; doi:10.1093/ajcn/nqab353)
Supplement: nqab353_Supplemental_Files [file nqab353_supplemental_files.zip]

Archive with 2 entries (2 files):
- Supplementary material.docx
- Supplementary_tables_comb.xlsx
