# Supplementary material for: Early-life formula feeding is associated with infant gut microbiota alterations and an increased antibiotic resistance load
Source: Am J Clin Nutr. 2021 Oct 22;115(2):407–21. doi: 10.1093/ajcn/nqab353 (PMC8827105; doi:10.1093/ajcn/nqab353)
Supplement: nqab353_Supplemental_Files [file nqab353_supplemental_files.zip › Supplementary_tables_comb.xlsx]

## Sheet: Sheet1
Early-life formula feeding is associated with infant gut microbiota alterations and an increased antibiotic resistance load,
Pärnänen et al.,
Online Supplementary Material
This file includes
Supplemetantary Data 1
Supplemetantary Data 2
Supplemetantary Data 3
Supplemetantary Data 4
Supplemetantary Data 5
Supplemetantary Data 6

## Sheet: Supplementary Data 1
ID	Twin	M Seqs	Gest_age(weeks)	Gender	Delivery Method	Race	Ethnicity	Birth_Weight(kg)	Maternal_Diab	Maternal_preeclamp	Mat_hyptens	Prol_rupt	GBS	Other_mat_diag	Mat_AB	Type_of_mat_AB	Inf_Inf	Inf_AB	Duration_Inf_AB(days)	Inf_AB_over_48h	Type_of_inf_AB	Weight_sampling(kg)	Avg_weight_gain(g/day)	Age_sampling(days)	Description_of_Feeds	DIET_CODES_1	DIET_CODES_2	DIET_CODES_4	DIET_CODES_5	DIET_bov	Mom_Breast_Milk	Donor_Breast_Milk	Milk_Fortifier	Formula	Week_1-Breast_milk(%)	Week_1- Fortified_breast_milk(%)	Week_1-Formula(%)	Week_2-Breast_milk(%)	Week_2_Fortified_breast_milk(%)	Week_2-Formula(%)	Suspected_GI_problem
01045-B	n	9.4	34.14	M	c-section	Caucasian	not Hispanic	2.2	n	y	n	n	n	n	N	none	N	Y	2	n	amp/gent	2.16	-2.35	17	Mom's milk +formula fortifier	predom formula +mom	MOM+FORMULA	F	F	BOV	y	n	n	y	39	61	0	16	84	0	N
01076-B	n	12.8	31.86	M	vaginal	Caucasian	not Hispanic	2.18	n	n	y	y	y	y	Y	ampicillin	N	Y	2	n	amp/gent	2.2	1.2	17	Mom's milk +Prolacta	mom +Prolacta	PROLACTA	FF	H	H	y	n	y	n	86	14	0	0	100	0	N
02078-BA	y	11.5	30.43	F	vaginal	Caucasian	not Hispanic	1.41	n	n	n	n	u	y	Y	penicillin	N	Y	2	n	amp/gent	1.49	4.7	17	Mom's milk +Prolacta	mom +Prolacta	PROLACTA	FF	H	H	y	n	y	n	99	1	0	0	100	0	Y
02078-BB	n	6.5	30.43	F	vaginal	Caucasian	not Hispanic	1.52	n	n	n	n	u	y	Y	penicillin	N	Y	2	n	amp/gent	1.58	3.5	17	Donor milk	donor +HMF	DONOR	FF	HMF	BOV	n	y	y	n	0	0	0	100	0	0	Y
07001-B	n	13.7	32.43	M	c-section	Caucasian	not Hispanic	1.11	n	n	y	n	n	y	N	none	N	N	0	n	none	1.36	17.86	14	Mom's milk	exclusively breastfed	exclusively breastfed	EBM	H	H	y	n	n	n	100	0	0	100	0	0	N
07002-B	n	12.6	33.86	M	c-section	Caucasian	not Hispanic	1.82	n	n	n	n	n	y	N	none	Y	Y	10	y	amp/gent	2.06	13.33	18	Mom's milk +formula fortifier	predom mom +formula	MOM+FORMULA	F	F	BOV	y	n	n	y	100	0	0	59	41	0	N
07003-B	n	12.7	34	F	c-section	Black	not Hispanic	2.45	n	y	y	n	n	n	N	none	N	N	0	n	none	2.29	-22.86	7	Mom's milk +formula fortifier	predom mom +formula	MOM+FORMULA	F	F	BOV	y	n	n	y	76	12	12	9	91	0	N
07004-B	n	2	33.43	M	vaginal	Pacific Islander	not Hispanic	1.95	n	y	y	n	n	n	N	none	N	N	0	n	none	1.96	0.71	14	Mom's milk +formula fortifier	predom mom +formula	MOM+FORMULA	F	F	BOV	y	n	n	y	75	15	0	81	19	0	N
07005-B	n	6.3	32.71	M	vaginal	Caucasian	not Hispanic	2.21	n	n	n	n	u	n	Y	vancomycin	N	Y	2	n	amp/gent	2.28	4.12	17	Mom's milk +formula fortifier	predom formula +mom	MOM+FORMULA	F	F	BOV	y	n	n	y	26	74	0	1	99	0	N
07006-B	n	13.7	29.86	M	vaginal	Black	not Hispanic	1.32	n	n	n	y	y	n	Y	ampicillin, azithromycin	N	Y	2	n	amp/gent	1.51	11.18	17	Mom's milk +Prolacta	mom +Prolacta	PROLACTA	FF	H	H	y	n	y	n	100	0	0	0	100	0	N
07007-B	n	14.4	34	M	c-section	Caucasian	not Hispanic	2.14	n	n	y	n	n	y	Y	cefazolin	N	N	0	n	none	2.22	6.67	12	Formula	formula	FORMULA	F	F	BOV	n	n	n	y	0	0	100	0	0	100	N
07010-BA	n	10.6	32.14	M	c-section	Hispanic	Hispanic	1.81	n	n	n	n	n	n	N	none	N	N	0	n	none	1.79	-1.43	14	Mom's milk +formula fortifier	predom mom +formula	MOM+FORMULA	F	F	BOV	y	n	n	y	65	35	0	6	94	0	N
08012-B	n	14.9	35.86	M	c-section	Caucasian	not Hispanic	3.07	n	n	n	n	n	y	N	none	N	Y	2	n	amp/gent	3.03	-2.35	17	Mom's milk	exclusively breastfed	exclusively breastfed	EBM	H	H	y	n	n	n	100	0	0	100	0	0	N
08013-B	n	8.8	36.71	M	c-section	Caucasian	not Hispanic	3.06	n	n	n	n	n	y	Y	cefazolin	Y	Y	6	y	amp/gent/van	3.08	1.25	16	Mom's milk	exclusively breastfed	exclusively breastfed	EBM	H	H	y	n	n	n	100	0	0	100	0	0	N
08014-B	n	4.7	34.14	F	c-section	Caucasian	not Hispanic	2.49	y	y	y	n	y	y	N	none	Y	Y	4	y	amp/gent/van	2.6	6.11	18	Mom's milk OR formula feeds	predom formula +mom	MOM+FORMULA	F	F	BOV	y	n	n	y	3	0	97	2	0	98	Y
08015-B	n	14.8	34.14	F	c-section	Caucasian	not Hispanic	2.57	n	n	n	y	n	n	Y	erythromycin, vancomycin	N	N	0	n	none	2.75	13.85	13	Mom's milk OR formula feeds	predom mom +formula	MOM+FORMULA	F	F	BOV	y	n	n	y	73	0	27	98	0	2	N
08016-B	n	13.3	33.28	M	vaginal	Caucasian	not Hispanic	2.32	n	n	n	y	n	n	Y	erythromycin	N	Y	2	n	amp/gent	2.42	5.88	17	Mom's milk OR formula feeds	predom mom +formula	MOM+FORMULA	F	F	BOV	y	n	n	y	34	0	66	60	0	40	N
08017-B	n	10.7	34.57	F	c-section	Caucasian	not Hispanic	1.79	n	y	y	y	n	n	Y	penicillin	N	N	0	n	none	1.8	1	10	Mom's milk+formula fortifier OR formula feeds	predom formula +mom	MOM+FORMULA	F	F	BOV	y	n	n	y	18	9	73	0	27	73	N
09019-B	n	13.5	31.43	M	vaginal	Caucasian	not Hispanic	1.18	n	y	n	y	n	n	Y	penicillin	N	N	0	n	none	1.36	12.86	14	Mom's milk +Prolacta	mom +Prolacta	PROLACTA	FF	H	H	y	n	y	n	70	30	0	5	95	0	N
09021-B	n	7.4	34	F	c-section	Caucasian	not Hispanic	2.26	n	y	y	n	n	n	N	none	N	Y	2	n	amp/gent	2.25	-0.83	12	Mom's milk +formula fortifier	predom formula +mom	MOM+FORMULA	F	F	BOV	y	n	n	y	54	46	0	18	82	0	N
09022-B	n	13.1	34	M	c-section	Caucasian	not Hispanic	1.62	n	y	n	n	y	n	Y	penicillin	N	N	0	n	none	1.84	15.71	14	Mom's milk OR formula feeds	predom formula +mom	MOM+FORMULA	F	F	BOV	y	n	n	y	27	0	73	25	0	75	N
09023-B	n	1.3	33	F	vaginal	Caucasian	not Hispanic	1.88	n	y	y	n	n	n	N	none	N	Y	2	n	amp/gent	2	7.06	17	Mom's milk +formula fortifier	predom formula +mom	MOM+FORMULA	F	F	BOV	y	n	n	y	9	91	0	0	100	0	N
09024-B	n	12.2	28.57	F	c-section	Caucasian	not Hispanic	1.21	n	n	n	y	y	y	Y	erythromycin, ampicillin	N	Y	2	n	amp/gent	1.27	3.53	17	Mom's milk +HMF	mom +HMF	HMF	FF	HMF	BOV	y	n	y	n	100	0	0	64	36	0	Y
09066-B	n	12	33	M	c-section	Caucasian	not Hispanic	1	n	n	n	n	u	n	N	none	Y	Y	7	y	amp/gent	1.11	5.2	21	Mom's milk	exclusively breastfed	exclusively breastfed	EBM	H	H	y	n	n	n	100	0	0	100	0	0	N
09068-B	n	8	33.14	M	vaginal	Caucasian	Hispanic	2.03	n	n	n	y	u	y	Y	penicillin	N	Y	2	n	amp/gent	2.21	11.3	16	Mom's milk +HMF, Donor milk	predom mom+donor+HMF	DONOR	FF	HMF	BOV	y	y	y	n	84	16	0	0	100	0	N
09069-B	n	1.9	34	M	vaginal	Caucasian	not Hispanic	2.11	n	n	n	y	y	n	Y	erythromycin	N	Y	2	n	amp/gent	2.345	13.8	17	Mom's milk +HMF, Donor milk	predom mom+donor+HMF	DONOR	FF	HMF	BOV	y	y	y	n	76	24	0	0	100	0	N
10025-B	n	17.4	29	M	c-section	Caucasian	Hispanic	0.84	n	n	y	n	n	n	N	none	N	Y	2	n	amp/gent	0.94	5.88	17	Mom's milk +HMF	mom +HMF	HMF	FF	HMF	BOV	y	n	y	n	100	0	0	26	74	0	N
10026-BA	y	14.9	33.43	F	c-section	Caucasian	not Hispanic	1.87	n	n	y	n	n	y	Y	cefazolin	N	Y	2	n	amp/gent	2.07	11.76	17	Mom's milk +formula fortifier OR formula feeds	predom formula +mom	MOM+FORMULA	F	F	BOV	y	n	n	y	6	0	94	3	26	71	N
10026-BB	n	2.8	33.43	M	c-section	Caucasian	not Hispanic	2.08	n	n	y	n	n	y	Y	cefazolin	N	Y	2	n	amp/gent	2.27	11.18	17	Mom's milk +formula fortifier OR formula feeds	predom formula +mom	MOM+FORMULA	F	F	BOV	y	n	n	y	7	6	87	0	22	78	N
10027-B	n	10.4	27.28	F	c-section	Black	not Hispanic	0.89	n	n	n	n	u	n	N	none	Y	Y	17	y	amp/gent/van	1.22	9.17	36	Mom's milk or Donor +HMF	predom mom +donor+HMF	HMF	FF	HMF	BOV	y	y	y	n	100	0	0	100	0	0	N
10029-BA	y	13	31.43	F	c-section	Caucasian	Hispanic	1.87	y	n	n	y	u	n	Y	erythromycin, ampicillin	N	N	0	n	none	1.98	7.86	14	Mom's milk or Donor milk +HMF	predom mom +donor+HMF	HMF	FF	HMF	BOV	y	y	y	n	42	58	0	0	100	0	N
10029-BB	n	14.6	31.43	M	c-section	Caucasian	Hispanic	1.97	y	n	n	y	u	n	Y	erythromycin, ampicillin	N	N	0	n	none	2.08	7.86	14	Mom's milk or Donor milk +HMF	predom mom +donor+HMF	HMF	FF	HMF	BOV	y	y	y	n	39	61	0	0	100	0	N
10030-B	n	15.4	33.57	M	c-section	Caucasian	not Hispanic	2.03	y	n	n	n	n	y	N	none	N	Y	2	n	amp/gent	2.4	21.76	17	Mom's milk OR formula feeds	predom formula +mom	MOM+FORMULA	F	F	BOV	y	n	n	y	16	0	84	53	0	47	N
10031-B	n	11.1	30.57	F	vaginal	Caucasian	not Hispanic	1.3	n	y	n	n	y	n	Y	cefazolin	N	Y	2	n	amp/gent	1.51	12.35	17	Mom's milk +HMF	mom +HMF	HMF	FF	HMF	BOV	y	n	y	n	100	0	0	48	52	0	N
10032-B	n	3.9	28	M	c-section	Caucasian	not Hispanic	0.76	n	n	n	n	u	n	N	none	Y	Y	16	y	amp/gent/van	1.01	8.93	28	Mom's milk	exclusively breastfed	exclusively breastfed	EBM	H	H	y	n	n	n	100	0	0	100	0	0	Y
10033-B	n	11.9	29.57	F	vaginal	Black	not Hispanic	1.36	n	n	n	y	u	y	Y	penicillin	N	Y	2	n	amp/gent	1.37	0.59	17	Mom's milk +HMF	mom +HMF	HMF	FF	HMF	BOV	y	n	y	n	100	0	0	17	83	0	Y
10037-B	n	12	32.86	F	vaginal	Caucasian	Hispanic	1.78	n	n	n	n	y	n	Y	ampicillin	N	Y	2	n	amp/gent	1.89	6.47	17	Mom's milk or Donor milk +HMF	predom donor+mom+HMF	DONOR	FF	HMF	BOV	y	y	y	n	100	0	0	0	100	0	N
10038-B	n	16.8	27.14	M	vaginal	Caucasian	not Hispanic	1.1	n	n	n	n	n	y	N	none	N	Y	2	n	amp/gent	1.21	6.47	17	Mom's milk +HMF	mom +HMF	HMF	FF	HMF	BOV	y	n	y	n	100	0	0	70	30	0	N
10070-BA	y	5.7	33.86	F	vaginal	Middle Eastern	not Hispanic	2.1	n	n	n	n	u	y	Y	penicillin	N	Y	2	n	amp/gent	2.21	6.5	17	Mom's milk +Neosure, Donor milk	predom formula+mom+donor	MOM+FORMULA	F	F	BOV	y	y	n	y	25	75	0	0	100	0	N
10070-BB	n	10.9	33.86	M	vaginal	Middle Eastern	not Hispanic	2.46	n	n	n	n	u	y	Y	penicillin	N	Y	2	n	amp/gent	2.59	7.6	17	Mom's milk +Neosure, Donor milk	predom formula+mom+donor	MOM+FORMULA	F	F	BOV	y	y	n	y	20	80	0	0	100	0	N
12040-BB	n	12.5	32.86	M	c-section	Caucasian	Hispanic	1.66	n	n	n	n	u	n	N	none	N	Y	2	n	amp/gent	1.93	15.88	17	Mom's milk +HMF	mom +HMF	HMF	FF	HMF	BOV	y	n	y	n	49	51	0	0	100	0	N
12042-B	n	13.9	33.43	F	c-section	Caucasian	not Hispanic	2.31	n	y	n	n	u	n	N	none	N	N	0	n	none	2.32	0.71	14	Mom's milk OR formula feeds	predom formula +mom	MOM+FORMULA	F	F	BOV	y	n	n	y	0	9	91	0	77	23	N
12043-B	n	9.2	32.71	M	c-section	Caucasian	not Hispanic	1.76	n	y	n	n	n	y	Y	cefazolin	N	N	0	n	none	1.93	12.14	14	Mom's milk or Donor milk +HMF	predom donor+mom+HMF	DONOR	FF	HMF	H	y	y	y	n	37	63	0	0	84	0	N
12044-BA	y	12.2	32.86	F	c-section	Caucasian	not Hispanic	1.74	n	n	n	n	n	n	N	none	N	N	0	n	none	1.73	-0.71	14	Mom's milk or Donor milk +HMF	predom donor+mom+HMF	DONOR	FF	HMF	H	y	y	y	n	27	73	0	0	100	0	N
12044-BC	n	13	31.86	M	c-section	Caucasian	not Hispanic	1.94	n	n	n	n	n	n	N	none	N	N	0	n	none	1.97	2.14	14	Mom's milk or Donor milk +HMF	predom donor+mom+HMF	DONOR	FF	HMF	H	y	y	y	n	51	49	0	0	100	0	N
12075-BB	n	12.5	35.29	F	c-section	Caucasian	Hispanic	2.42	n	y	n	n	u	n	N	none	N	N	0	n	none	2.48	4.3	14	Mom's milk +Neosure	predom formula +mom	MOM+FORMULA	F	F	BOV	y	n	n	y	58	42	0	5	95	0	N

## Sheet: Supplementary Data 2
Gamma distributed GLMs for 46 preterm infants:
Tukey's post hoc test results with adjusted p-values reported for diet for and factors with multiple levels. GLM summary is reported in other cases
Fortifier type (bovine or human derived)
	ARG sum ~ Gestational age + fortifier type
	Estimate	Log fold change	Std. Error	z value	Pr(>|z|)
Human - Bovine == 0	0.6559	1.92688	0.4209	1.558	0.119
Gestational age in formula fed infants:
	ARG_sum ~ Gestational age
	Estimate	Log fold change	Std. Error	z value	Pr(>|z|)
(Intercept)	54.1191	3.18879e+23	9.9708	5.428	5.71e-08	***
Gest_age	-1.3225	0.266468	0.2956	-4.474	7.67e-06	***
*Gestational age
Gestational age in not formula fed infants:
	ARG sum ~ Gestational age
	Estimate	Log fold change	Std. Error	z value	Pr(>|z|)
(Intercept)	17.2464	3.09057e+07	2.4455	7.052	1.76e-12	***
Gest_age	-0.26639	0.76614	0.07764	-3.431	0.000601	***
*Gestational age
ARGs by specific diet description in model including the gestational age:
	ARG sum ~ Gestational age + diet
	Estimate	Log fold change	Std. Error	z value	Pr(>|z|)
Linear Hypotheses:
exclusively breastfed - donor +HMF == 0	-0.39758	0.671944	1.00112	-0.397	1
formula - donor +HMF == 0	0.63257	1.88244	1.2923	0.489	1
mom +HMF - donor +HMF == 0	-0.52349	0.592449	0.95657	-0.547	1
mom +Prolacta - donor +HMF == 0	0.30236	1.35305	0.98798	0.306	1
predominantly donor+mom+HMF - donor +HMF == 0	0.06432	1.06643	1.00713	0.064	1
predominantly formula +mom - donor +HMF == 0	1.13658	3.11609	0.97161	1.17	0.9829
predominantly formula+mom+donor - donor +HMF == 0	-1.2386	0.28979	1.12774	-1.098	0.9894
predominantly mom +donor+HMF - donor +HMF == 0	-0.75138	0.471715	1.02003	-0.737	0.9996
predominantly mom +formula - donor +HMF == 0	1.60756	4.99062	0.9951	1.615	0.8598
predominantly mom+donor+HMF - donor +HMF == 0	-0.2946	0.744829	1.12034	-0.263	1
formula - exclusively breastfed == 0	1.03015	2.80149	0.96997	1.062	0.9918
mom +HMF - exclusively breastfed == 0	-0.12592	0.881685	0.6307	-0.2	1
mom +Prolacta - exclusively breastfed == 0	0.69994	2.01363	0.63017	1.111	0.9884
predominantly donor+mom+HMF - exclusively breastfed == 0	0.4619	1.58709	0.59511	0.776	0.9994
predominantly formula +mom - exclusively breastfed == 0	1.53416	4.63743	0.47335	3.241	0.0413 *
predominantly formula+mom+donor - exclusively breastfed == 0	-0.84102	0.43127	0.74119	-1.135	0.9864
predominantly mom +donor+HMF - exclusively breastfed == 0	-0.35381	0.702008	0.70886	-0.499	1
predominantly mom +formula - exclusively breastfed == 0	2.00514	7.42713	0.53519	3.747	<0.01 **
predominantly mom+donor+HMF - exclusively breastfed == 0	0.10297	1.10846	0.73943	0.139	1
mom +HMF - formula == 0	-1.15606	0.314724	1.03774	-1.114	0.9882
mom +Prolacta - formula == 0	-0.33021	0.718773	1.02879	-0.321	1
predominantly donor+mom+HMF - formula == 0	-0.56825	0.566516	0.996	-0.571	1
predominantly formula +mom - formula == 0	0.50402	1.65536	0.91904	0.548	1
predominantly formula+mom+donor - formula == 0	-1.87117	0.153943	1.08131	-1.73	0.7992
predominantly mom +donor+HMF - formula == 0	-1.38395	0.250587	1.08427	-1.276	0.9679
predominantly mom +formula - formula == 0	0.975	2.65117	0.95482	1.021	0.994
predominantly mom+donor+HMF - formula == 0	-0.92717	0.395672	1.08198	-0.857	0.9986
mom +Prolacta - mom +HMF == 0	0.82585	2.28382	0.58221	1.418	0.9351
predominantly donor+mom+HMF - mom +HMF == 0	0.58781	1.80004	0.6332	0.928	0.9972
predominantly formula +mom - mom +HMF == 0	1.66008	5.25973	0.59008	2.813	0.1374
predominantly formula+mom+donor - mom +HMF == 0	-0.7151	0.489143	0.82261	-0.869	0.9984
predominantly mom +donor+HMF - mom +HMF == 0	-0.22789	0.796212	0.62553	-0.364	1
predominantly mom +formula - mom +HMF == 0	2.13106	8.42379	0.62423	3.414	0.0237 *
predominantly mom+donor+HMF - mom +HMF == 0	0.22889	1.2572	0.8099	0.283	1
predominantly donor+mom+HMF - mom +Prolacta == 0	-0.23804	0.788171	0.64363	-0.37	1
predominantly formula +mom - mom +Prolacta == 0	0.83423	2.30304	0.57788	1.444	0.9276
predominantly formula+mom+donor - mom +Prolacta == 0	-1.54096	0.214175	0.8132	-1.895	0.6945
predominantly mom +donor+HMF - mom +Prolacta == 0	-1.05374	0.348631	0.67891	-1.552	0.888
predominantly mom +formula - mom +Prolacta == 0	1.3052	3.68843	0.61876	2.109	0.5398
predominantly mom+donor+HMF - mom +Prolacta == 0	-0.59696	0.550483	0.80437	-0.742	0.9996
predominantly formula +mom - predominantly donor+mom+HMF == 0	1.07227	2.922	0.52263	2.052	0.5824
predominantly formula+mom+donor - predominantly donor+mom+HMF == 0	-1.30292	0.271737	0.77395	-1.683	0.8253
predominantly mom +donor+HMF - predominantly donor+mom+HMF == 0	-0.8157	0.44233	0.71438	-1.142	0.9857
predominantly mom +formula - predominantly donor+mom+HMF == 0	1.54325	4.67977	0.57607	2.679	0.1899
predominantly mom+donor+HMF - predominantly donor+mom+HMF == 0	-0.35892	0.69843	0.77021	-0.466	1
predominantly formula+mom+donor - predominantly formula +mom == 0	-2.37518	0.0929977	0.67428	-3.523	0.0163 *
predominantly mom +donor+HMF - predominantly formula +mom == 0	-1.88797	0.151379	0.66959	-2.82	0.1356
predominantly mom +formula - predominantly formula +mom == 0	0.47098	1.60156	0.44251	1.064	0.9917
predominantly mom+donor+HMF - predominantly formula +mom == 0	-1.43119	0.239024	0.67464	-2.121	0.5311
predominantly mom +donor+HMF - predominantly formula+mom+donor == 0	0.48722	1.62778	0.88116	0.553	1
predominantly mom +formula - predominantly formula+mom+donor == 0	2.84616	17.2215	0.72172	3.944	<0.01 **
predominantly mom+donor+HMF - predominantly formula+mom+donor == 0	0.944	2.57024	0.88324	1.069	0.9914
predominantly mom +formula - predominantly mom +donor+HMF == 0	2.35895	10.5798	0.70165	3.362	0.0287 *
predominantly mom+donor+HMF - predominantly mom +donor+HMF == 0	0.45678	1.57898	0.87056	0.525	1
predominantly mom+donor+HMF - predominantly mom +formula == 0	-1.90217	0.149244	0.72088	-2.639	0.2082
*HMF=bovine fortifier, Prolacta=human milk based fortifier
ARGs by diets with Donor OR Mom breast milk:
	ARG sum ~ Gestational age + Formula + Donor
	Estimate	Fold change	Std. Error	z value	Pr(>|z|)
(Intercept)	7.8929	2678.2	2.67164	2.954	0.00512	**
Gest_age	-0.29769	0.742531	0.08525	-3.492	0.00114	**
Formulay	1.26862	3.55594	0.38686	3.279	0.0021	**
Donory	-0.29625	0.743602	0.37042	-0.8	0.42835
GLM results for the model including most important clinical variables
	Fold change	0.025	0.975	t val.	p-value
(Intercept)	7972.97	11.77	5.40109e+06	2.7	0.01
GenderMale	1.38	0.73	2.64	0.99	0.33
Delivery mode vaginal	1.47	0.67	3.23	0.95	0.35
Maternal Antibiotics Yes	1.43	0.65	3.12	0.89	0.38
Type of infant Antibiotics (amp/gent/van)	0.69	0.2	2.41	-0.58	0.57
Infant Antibiotics none	1.18	0.57	2.44	0.44	0.66
Group B Strep of mother unknown	0.71	0.34	1.49	-0.89	0.38
Group B Strep yes	0.67	0.26	1.76	-0.81	0.42
Prolonged_rupture of membranes yes	1.03	0.45	2.37	0.06	0.95
Gestational age (weeks)	0.71	0.58	0.85	-3.59	0
Diet Formula	4.05	1.29	12.74	2.39	0.02
Diet Fortifier	0.9	0.24	3.42	-0.15	0.88
Clustering of ARGs, MGEs and microbial communities in 46 infant cohort
Microbial communities	F.Model	R2	p-value	p-adj	sig
Klebsiella vs Other	5.0013	0.156284	0.001	0.0012	*
Klebsiella vs Escherichia	19.529	0.459193	0.001	0.0012	*
Klebsiella vs Veillonella	8.25694	0.292209	0.001	0.0012	*
Other vs Escherichia	6.58899	0.230473	0.001	0.0012	*
Other vs Veillonella	3.00687	0.136633	0.003	0.003	*
Escherichia vs Veillonella	19.9577	0.57091	0.001	0.0012	*
Metabolic genes
Klebsiella vs Other	5.31822	0.169812	0.001	0.0015	*
Klebsiella vs Escherichia	25.9878	0.54155	0.001	0.0015	*
Klebsiella vs Veillonella	7.34163	0.278708	0.001	0.0015	*
Other vs Escherichia	9.36803	0.298649	0.001	0.0015	*
Other vs Veillonella	2.07792	0.0985829	0.03	0.03	*
Escherichia vs Veillonella	12.884	0.462057	0.002	0.0024	*
ARGs
Klebsiella vs Other	8.23622	0.233743	0.001	0.002	*
Klebsiella vs Escherichia	11.5154	0.333631	0.001	0.002	*
Klebsiella vs Veillonella	5.07237	0.202309	0.001	0.002	*
Other vs Escherichia	1.66682	0.0704285	0.034	0.051
Other vs Veillonella	1.31292	0.0646349	0.148	0.148
Escherichia vs Veillonella	1.53227	0.0926834	0.133	0.148
MGEs
Klebsiella vs Other	1.94562	0.0672162	0.026	0.052
Klebsiella vs Escherichia	4.5309	0.164575	0.001	0.006	*
Klebsiella vs Veillonella	1.61564	0.074744	0.075	0.09
Other vs Escherichia	2.35373	0.0966475	0.01	0.03	.
Other vs Veillonella	1.32963	0.0654033	0.171	0.171
Escherichia vs Veillonella	2.40094	0.137977	0.035	0.0525
Clustering of ARGs, MGEs and microbial communities of 46 infant cohort
Microbial communities	F.Model	R2	p-value	p-adj	sig
Klebsiella vs Other	5.0013	0.156284	0.001	0.0012	*
Klebsiella vs Escherichia	19.529	0.459193	0.001	0.0012	*
Klebsiella vs Veillonella	8.25694	0.292209	0.001	0.0012	*
Other vs Escherichia	6.58899	0.230473	0.001	0.0012	*
Other vs Veillonella	3.00687	0.136633	0.003	0.003	*
Escherichia vs Veillonella	19.9577	0.57091	0.001	0.0012	*
Metabolic genes
Klebsiella vs Other	5.31822	0.169812	0.001	0.0015	*
Klebsiella vs Escherichia	25.9878	0.54155	0.001	0.0015	*
Klebsiella vs Veillonella	7.34163	0.278708	0.001	0.0015	*
Other vs Escherichia	9.36803	0.298649	0.001	0.0015	*
Other vs Veillonella	2.07792	0.0985829	0.03	0.03	*
Escherichia vs Veillonella	12.884	0.462057	0.002	0.0024	*
ARGs
Klebsiella vs Other	8.23622	0.233743	0.001	0.002	*
Klebsiella vs Escherichia	11.5154	0.333631	0.001	0.002	*
Klebsiella vs Veillonella	5.07237	0.202309	0.001	0.002	*
Other vs Escherichia	1.66682	0.0704285	0.034	0.051
Other vs Veillonella	1.31292	0.0646349	0.148	0.148
Escherichia vs Veillonella	1.53227	0.0926834	0.133	0.148
MGEs
Klebsiella vs Other	1.94562	0.0672162	0.026	0.052
Klebsiella vs Escherichia	4.5309	0.164575	0.001	0.006	*
Klebsiella vs Veillonella	1.61564	0.074744	0.075	0.09
Other vs Escherichia	2.35373	0.0966475	0.01	0.03	.
Other vs Veillonella	1.32963	0.0654033	0.171	0.171
Escherichia vs Veillonella	2.40094	0.137977	0.035	0.0525

## Sheet: Supplementary Data 3
ID	Twin	M.Seqs	Gest_age	Gender	Maternal_preeclamp	Mat_AB	gentamycin	ampicillin	vancomycin	Sample	Antibiotics	16S_counts	Study	Formula	Age	Delivery_mode	Country	NEC	cefotaxime	clindamycin	ofloxacin	unknown	cefazolin	meropenem	ticarcillin_clavulanate	Pair	Donor_Milk	Fortifier
01045-B	9.4	n	34.14	M	TRUE	FALSE	TRUE	TRUE	FALSE	01045-B	TRUE	22955	NEC	TRUE	17	CS	US	FALSE	FALSE	FALSE	FALSE	FALSE	FALSE	FALSE	FALSE	-1045	0	FALSE
01076-B	12.8	n	31.86	M	FALSE	FALSE	TRUE	TRUE	FALSE	01076-B	TRUE	27635	NEC	FALSE	17	V	US	FALSE	FALSE	FALSE	FALSE	FALSE	FALSE	FALSE	FALSE	-1076	0	TRUE
02078-BA	11.5	y	30.43	F	FALSE	FALSE	TRUE	TRUE	FALSE	02078-BA	TRUE	47001	NEC	FALSE	17	V	US	FALSE	FALSE	FALSE	FALSE	FALSE	FALSE	FALSE	FALSE	-2078	0	TRUE
02078-BB	6.5	n	30.43	F	FALSE	FALSE	TRUE	TRUE	FALSE	02078-BB	TRUE	10941	NEC	FALSE	17	V	US	FALSE	FALSE	FALSE	FALSE	FALSE	FALSE	FALSE	FALSE	-2078	1	TRUE
07001-B	13.7	n	32.43	M	FALSE	FALSE	FALSE	FALSE	FALSE	07001-B	FALSE	46833	NEC	FALSE	14	CS	US	FALSE	FALSE	FALSE	FALSE	FALSE	FALSE	FALSE	FALSE	-7001	0	FALSE
07002-B	12.6	n	33.86	M	FALSE	FALSE	TRUE	TRUE	FALSE	07002-B	TRUE	37246	NEC	TRUE	18	CS	US	FALSE	FALSE	FALSE	FALSE	FALSE	FALSE	FALSE	FALSE	-7002	0	FALSE
07003-B	12.7	n	34	F	TRUE	FALSE	FALSE	FALSE	FALSE	07003-B	FALSE	34386	NEC	TRUE	7	CS	US	FALSE	FALSE	FALSE	FALSE	FALSE	FALSE	FALSE	FALSE	-7003	0	FALSE
07004-B	2	n	33.43	M	TRUE	FALSE	FALSE	FALSE	FALSE	07004-B	FALSE	5705	NEC	TRUE	14	V	US	FALSE	FALSE	FALSE	FALSE	FALSE	FALSE	FALSE	FALSE	-7004	0	FALSE
07005-B	6.3	n	32.71	M	FALSE	FALSE	TRUE	TRUE	FALSE	07005-B	TRUE	20105	NEC	TRUE	17	V	US	FALSE	FALSE	FALSE	FALSE	FALSE	FALSE	FALSE	FALSE	-7005	0	FALSE
07006-B	13.7	n	29.86	M	FALSE	FALSE	TRUE	TRUE	FALSE	07006-B	TRUE	30525	NEC	FALSE	17	V	US	FALSE	FALSE	FALSE	FALSE	FALSE	FALSE	FALSE	FALSE	-7006	0	TRUE
07007-B	14.4	n	34	M	FALSE	FALSE	FALSE	FALSE	FALSE	07007-B	FALSE	65471	NEC	TRUE	12	CS	US	FALSE	FALSE	FALSE	FALSE	FALSE	FALSE	FALSE	FALSE	-7007	0	FALSE
07010-BA	10.6	n	32.14	M	FALSE	FALSE	FALSE	FALSE	FALSE	07010-BA	FALSE	15391	NEC	TRUE	14	CS	US	FALSE	FALSE	FALSE	FALSE	FALSE	FALSE	FALSE	FALSE	-7010	0	FALSE
08012-B	14.9	n	35.86	M	FALSE	FALSE	TRUE	TRUE	FALSE	08012-B	TRUE	33449	NEC	FALSE	17	CS	US	FALSE	FALSE	FALSE	FALSE	FALSE	FALSE	FALSE	FALSE	-8012	0	FALSE
08013-B	8.8	n	36.71	M	FALSE	FALSE	TRUE	TRUE	TRUE	08013-B	TRUE	30178	NEC	FALSE	16	CS	US	FALSE	FALSE	FALSE	FALSE	FALSE	FALSE	FALSE	FALSE	-8013	0	FALSE
08014-B	4.7	n	34.14	F	TRUE	FALSE	TRUE	TRUE	TRUE	08014-B	TRUE	10932	NEC	TRUE	18	CS	US	FALSE	FALSE	FALSE	FALSE	FALSE	FALSE	FALSE	FALSE	-8014	0	FALSE
08015-B	14.8	n	34.14	F	FALSE	FALSE	FALSE	FALSE	FALSE	08015-B	FALSE	29884	NEC	TRUE	13	CS	US	FALSE	FALSE	FALSE	FALSE	FALSE	FALSE	FALSE	FALSE	-8015	0	FALSE
08016-B	13.3	n	33.28	M	FALSE	FALSE	TRUE	TRUE	FALSE	08016-B	TRUE	41717	NEC	TRUE	17	V	US	FALSE	FALSE	FALSE	FALSE	FALSE	FALSE	FALSE	FALSE	-8016	0	FALSE
08017-B	10.7	n	34.57	F	TRUE	FALSE	FALSE	FALSE	FALSE	08017-B	FALSE	33269	NEC	TRUE	10	CS	US	FALSE	FALSE	FALSE	FALSE	FALSE	FALSE	FALSE	FALSE	-8017	0	FALSE
09019-B	13.5	n	31.43	M	TRUE	FALSE	FALSE	FALSE	FALSE	09019-B	FALSE	51032	NEC	FALSE	14	V	US	FALSE	FALSE	FALSE	FALSE	FALSE	FALSE	FALSE	FALSE	-9019	0	TRUE
09021-B	7.4	n	34	F	TRUE	FALSE	TRUE	TRUE	FALSE	09021-B	TRUE	19490	NEC	TRUE	12	CS	US	FALSE	FALSE	FALSE	FALSE	FALSE	FALSE	FALSE	FALSE	-9021	0	FALSE
09022-B	13.1	n	34	M	TRUE	FALSE	FALSE	FALSE	FALSE	09022-B	FALSE	99715	NEC	TRUE	14	CS	US	FALSE	FALSE	FALSE	FALSE	FALSE	FALSE	FALSE	FALSE	-9022	0	FALSE
09023-B	1.3	n	33	F	TRUE	FALSE	TRUE	TRUE	FALSE	09023-B	TRUE	3153	NEC	TRUE	17	V	US	FALSE	FALSE	FALSE	FALSE	FALSE	FALSE	FALSE	FALSE	-9023	0	FALSE
09024-B	12.2	n	28.57	F	FALSE	FALSE	TRUE	TRUE	FALSE	09024-B	TRUE	61420	NEC	FALSE	17	CS	US	FALSE	FALSE	FALSE	FALSE	FALSE	FALSE	FALSE	FALSE	-9024	0	TRUE
09066-B	12	n	33	M	FALSE	FALSE	TRUE	TRUE	FALSE	09066-B	TRUE	64825	NEC	FALSE	21	CS	US	FALSE	FALSE	FALSE	FALSE	FALSE	FALSE	FALSE	FALSE	-9066	0	FALSE
09068-B	8	n	33.14	M	FALSE	FALSE	TRUE	TRUE	FALSE	09068-B	TRUE	27570	NEC	FALSE	16	V	US	FALSE	FALSE	FALSE	FALSE	FALSE	FALSE	FALSE	FALSE	-9068	1	TRUE
09069-B	1.9	n	34	M	FALSE	FALSE	TRUE	TRUE	FALSE	09069-B	TRUE	15816	NEC	FALSE	17	V	US	FALSE	FALSE	FALSE	FALSE	FALSE	FALSE	FALSE	FALSE	-9069	1	TRUE
10025-B	17.4	n	29	M	FALSE	FALSE	TRUE	TRUE	FALSE	10025-B	TRUE	32733	NEC	FALSE	17	CS	US	FALSE	FALSE	FALSE	FALSE	FALSE	FALSE	FALSE	FALSE	-10025	0	TRUE
10026-BA	14.9	y	33.43	F	FALSE	FALSE	TRUE	TRUE	FALSE	10026-BA	TRUE	46925	NEC	TRUE	17	CS	US	FALSE	FALSE	FALSE	FALSE	FALSE	FALSE	FALSE	FALSE	-10026	0	FALSE
10026-BB	2.8	n	33.43	M	FALSE	FALSE	TRUE	TRUE	FALSE	10026-BB	TRUE	6063	NEC	TRUE	17	CS	US	FALSE	FALSE	FALSE	FALSE	FALSE	FALSE	FALSE	FALSE	-10026	0	FALSE
10027-B	10.4	n	27.28	F	FALSE	FALSE	TRUE	TRUE	TRUE	10027-B	TRUE	25529	NEC	FALSE	36	CS	US	FALSE	FALSE	FALSE	FALSE	FALSE	FALSE	FALSE	FALSE	-10027	1	TRUE
10029-BA	13	y	31.43	F	FALSE	FALSE	FALSE	FALSE	FALSE	10029-BA	FALSE	56107	NEC	FALSE	14	CS	US	FALSE	FALSE	FALSE	FALSE	FALSE	FALSE	FALSE	FALSE	-10029	1	TRUE
10029-BB	14.6	n	31.43	M	FALSE	FALSE	FALSE	FALSE	FALSE	10029-BB	FALSE	9343	NEC	FALSE	14	CS	US	FALSE	FALSE	FALSE	FALSE	FALSE	FALSE	FALSE	FALSE	-10029	1	TRUE
10030-B	15.4	n	33.57	M	FALSE	FALSE	TRUE	TRUE	FALSE	10030-B	TRUE	54518	NEC	TRUE	17	CS	US	FALSE	FALSE	FALSE	FALSE	FALSE	FALSE	FALSE	FALSE	-10030	0	FALSE
10031-B	11.1	n	30.57	F	TRUE	FALSE	TRUE	TRUE	FALSE	10031-B	TRUE	41817	NEC	FALSE	17	V	US	FALSE	FALSE	FALSE	FALSE	FALSE	FALSE	FALSE	FALSE	-10031	0	TRUE
10032-B	3.9	n	28	M	FALSE	FALSE	TRUE	TRUE	TRUE	10032-B	TRUE	10319	NEC	FALSE	28	CS	US	FALSE	FALSE	FALSE	FALSE	FALSE	FALSE	FALSE	FALSE	-10032	0	FALSE
10033-B	11.9	n	29.57	F	FALSE	FALSE	TRUE	TRUE	FALSE	10033-B	TRUE	103942	NEC	FALSE	17	V	US	FALSE	FALSE	FALSE	FALSE	FALSE	FALSE	FALSE	FALSE	-10033	0	TRUE
10037-B	12	n	32.86	F	FALSE	FALSE	TRUE	TRUE	FALSE	10037-B	TRUE	36312	NEC	FALSE	17	V	US	FALSE	FALSE	FALSE	FALSE	FALSE	FALSE	FALSE	FALSE	-10037	1	TRUE
10038-B	16.8	n	27.14	M	FALSE	FALSE	TRUE	TRUE	FALSE	10038-B	TRUE	55136	NEC	FALSE	17	V	US	FALSE	FALSE	FALSE	FALSE	FALSE	FALSE	FALSE	FALSE	-10038	0	TRUE
10070-BA	5.7	y	33.86	F	FALSE	FALSE	TRUE	TRUE	FALSE	10070-BA	TRUE	58255	NEC	TRUE	17	V	US	FALSE	FALSE	FALSE	FALSE	FALSE	FALSE	FALSE	FALSE	-10070	1	FALSE
10070-BB	10.9	n	33.86	M	FALSE	FALSE	TRUE	TRUE	FALSE	10070-BB	TRUE	70038	NEC	TRUE	17	V	US	FALSE	FALSE	FALSE	FALSE	FALSE	FALSE	FALSE	FALSE	-10070	1	FALSE
12040-BB	12.5	n	32.86	M	FALSE	FALSE	TRUE	TRUE	FALSE	12040-BB	TRUE	47101	NEC	FALSE	17	CS	US	FALSE	FALSE	FALSE	FALSE	FALSE	FALSE	FALSE	FALSE	-12040	0	TRUE
12042-B	13.9	n	33.43	F	TRUE	FALSE	FALSE	FALSE	FALSE	12042-B	FALSE	39373	NEC	TRUE	14	CS	US	FALSE	FALSE	FALSE	FALSE	FALSE	FALSE	FALSE	FALSE	-12042	0	FALSE
12043-B	9.2	n	32.71	M	TRUE	FALSE	FALSE	FALSE	FALSE	12043-B	FALSE	22743	NEC	FALSE	14	CS	US	FALSE	FALSE	FALSE	FALSE	FALSE	FALSE	FALSE	FALSE	-12043	1	TRUE
12044-BA	12.2	y	32.86	F	FALSE	FALSE	FALSE	FALSE	FALSE	12044-BA	FALSE	73223	NEC	FALSE	14	CS	US	FALSE	FALSE	FALSE	FALSE	FALSE	FALSE	FALSE	FALSE	-12044	1	TRUE
12044-BC	13	n	31.86	M	FALSE	FALSE	FALSE	FALSE	FALSE	12044-BC	FALSE	129066	NEC	FALSE	14	CS	US	FALSE	FALSE	FALSE	FALSE	FALSE	FALSE	FALSE	FALSE	-12044	1	TRUE
12075-BB	12.5	n	35.29	F	TRUE	FALSE	FALSE	FALSE	FALSE	12075-BB	FALSE	36520	NEC	TRUE	14	CS	US	FALSE	FALSE	FALSE	FALSE	FALSE	FALSE	FALSE	FALSE	-12075	0	FALSE
ERR525691	20.2	n	32	F	FALSE	FALSE	TRUE	TRUE	FALSE	1	TRUE	64911	Rahman	TRUE	8	CS	US	FALSE	FALSE	FALSE	FALSE	FALSE	FALSE	FALSE	FALSE	45	NA	FALSE
ERR525696	16.2	n	30	M	FALSE	FALSE	TRUE	TRUE	FALSE	2	TRUE	74872	Rahman	FALSE	8	CS	US	FALSE	TRUE	FALSE	FALSE	FALSE	FALSE	FALSE	FALSE	79	NA	FALSE
ERR525698	16.6	y	31	M	FALSE	TRUE	TRUE	TRUE	FALSE	3	TRUE	24867	Rahman	TRUE	6	CS	US	FALSE	FALSE	FALSE	FALSE	TRUE	FALSE	FALSE	FALSE	8283	NA	FALSE
ERR525705	17.5	n	31	M	FALSE	TRUE	TRUE	TRUE	FALSE	4	TRUE	96819	Rahman	TRUE	14	CS	US	FALSE	FALSE	FALSE	FALSE	TRUE	FALSE	FALSE	FALSE	8283	NA	FALSE
ERR525707	14	n	29	F	FALSE	TRUE	TRUE	TRUE	FALSE	5	TRUE	36059	Rahman	FALSE	9	V	US	FALSE	FALSE	FALSE	FALSE	TRUE	FALSE	FALSE	FALSE	87	NA	FALSE
ERR525719	19.1	n	28	F	FALSE	FALSE	TRUE	TRUE	FALSE	6	TRUE	112981	Rahman	TRUE	8	CS	US	FALSE	FALSE	FALSE	FALSE	FALSE	FALSE	FALSE	FALSE	8889	NA	FALSE
ERR525724	23.5	n	30	M	FALSE	FALSE	FALSE	FALSE	FALSE	7	FALSE	46464	Rahman	FALSE	8	CS	US	FALSE	FALSE	FALSE	FALSE	FALSE	FALSE	FALSE	FALSE	94	NA	FALSE
ERR525728	16.4	n	29	F	FALSE	TRUE	TRUE	TRUE	FALSE	8	TRUE	78877	Rahman	FALSE	12	CS	US	FALSE	FALSE	FALSE	FALSE	TRUE	FALSE	FALSE	FALSE	95	NA	FALSE
ERR525732	18.7	n	30	M	FALSE	FALSE	TRUE	TRUE	TRUE	9	TRUE	44247	Rahman	TRUE	5	V	US	TRUE	TRUE	FALSE	FALSE	FALSE	FALSE	FALSE	FALSE	97	NA	FALSE
ERR525740	16.1	y	25	F	FALSE	FALSE	TRUE	TRUE	TRUE	10	TRUE	47055	Rahman	FALSE	7	V	US	TRUE	TRUE	FALSE	FALSE	FALSE	FALSE	FALSE	FALSE	100101	NA	FALSE
ERR525745	17.8	n	25	F	FALSE	FALSE	TRUE	TRUE	TRUE	11	TRUE	41833	Rahman	FALSE	12	V	US	FALSE	TRUE	FALSE	FALSE	FALSE	FALSE	FALSE	FALSE	100101	NA	FALSE
ERR525749	20.3	n	31	F	FALSE	TRUE	TRUE	TRUE	FALSE	12	TRUE	90636	Rahman	TRUE	20	V	US	FALSE	FALSE	FALSE	FALSE	TRUE	FALSE	FALSE	FALSE	103	NA	FALSE
ERR525756	20.7	n	28	F	FALSE	FALSE	TRUE	TRUE	FALSE	13	TRUE	54570	Rahman	TRUE	10	CS	US	FALSE	FALSE	FALSE	FALSE	FALSE	FALSE	FALSE	FALSE	104	NA	FALSE
ERR525758	20.4	n	28	M	FALSE	TRUE	TRUE	TRUE	FALSE	14	TRUE	58534	Rahman	TRUE	7	CS	US	FALSE	FALSE	FALSE	FALSE	TRUE	FALSE	FALSE	FALSE	105	NA	FALSE
ERR525766	19.6	n	27	F	FALSE	TRUE	TRUE	TRUE	TRUE	15	TRUE	63761	Rahman	TRUE	9	CS	US	TRUE	TRUE	FALSE	FALSE	TRUE	FALSE	FALSE	FALSE	106	NA	FALSE
ERR525778	16.1	n	28	M	FALSE	FALSE	TRUE	TRUE	FALSE	16	TRUE	69843	Rahman	TRUE	26	CS	US	FALSE	FALSE	FALSE	FALSE	FALSE	FALSE	FALSE	FALSE	107	NA	FALSE
ERR525782	9.1	y	30	F	FALSE	FALSE	TRUE	TRUE	FALSE	17	TRUE	43330	Rahman	TRUE	6	CS	US	FALSE	FALSE	FALSE	FALSE	FALSE	FALSE	FALSE	FALSE	114115116	NA	FALSE
ERR525790	16.5	y	30	M	FALSE	FALSE	TRUE	TRUE	FALSE	18	TRUE	47993	Rahman	TRUE	6	CS	US	TRUE	FALSE	FALSE	FALSE	FALSE	FALSE	FALSE	FALSE	114115116	NA	FALSE
ERR525794	14.9	n	30	F	FALSE	FALSE	TRUE	TRUE	FALSE	19	TRUE	62077	Rahman	TRUE	8	CS	US	FALSE	FALSE	FALSE	FALSE	FALSE	FALSE	FALSE	FALSE	114115116	NA	FALSE
ERR525798	14.9	n	29	F	FALSE	FALSE	TRUE	TRUE	FALSE	20	TRUE	59179	Rahman	TRUE	7	V	US	TRUE	TRUE	FALSE	FALSE	FALSE	FALSE	FALSE	FALSE	124	NA	FALSE
ERR525812	20	n	30	M	FALSE	TRUE	TRUE	TRUE	FALSE	21	TRUE	51931	Rahman	TRUE	8	CS	US	FALSE	FALSE	FALSE	FALSE	TRUE	FALSE	FALSE	FALSE	125	NA	FALSE
ERR525822	15.8	n	30	F	FALSE	FALSE	TRUE	TRUE	FALSE	22	TRUE	51074	Rahman	TRUE	7	CS	US	FALSE	FALSE	FALSE	FALSE	FALSE	FALSE	FALSE	FALSE	126127	NA	FALSE
ERR525826	17.4	n	30	M	FALSE	FALSE	TRUE	TRUE	FALSE	23	TRUE	55142	Rahman	TRUE	7	CS	US	FALSE	FALSE	FALSE	FALSE	FALSE	FALSE	FALSE	FALSE	128	NA	FALSE
ERR525830	17.2	n	29	M	FALSE	FALSE	TRUE	TRUE	FALSE	24	TRUE	56202	Rahman	TRUE	12	CS	US	FALSE	FALSE	FALSE	FALSE	FALSE	FALSE	FALSE	FALSE	129130	NA	FALSE
ERR525834	13.7	n	31	F	FALSE	TRUE	TRUE	TRUE	FALSE	25	TRUE	48910	Rahman	TRUE	6	V	US	FALSE	FALSE	FALSE	FALSE	TRUE	FALSE	FALSE	FALSE	131	NA	FALSE
ERR525838	14.6	y	32	F	FALSE	FALSE	TRUE	TRUE	FALSE	26	TRUE	103613	Rahman	TRUE	5	CS	US	FALSE	FALSE	FALSE	FALSE	FALSE	FALSE	FALSE	FALSE	137138	NA	FALSE
ERR525850	18.4	n	32	F	FALSE	FALSE	TRUE	TRUE	FALSE	27	TRUE	71207	Rahman	TRUE	5	CS	US	FALSE	FALSE	FALSE	FALSE	FALSE	FALSE	FALSE	FALSE	137138	NA	FALSE
ERR525854	17.8	n	30	F	FALSE	FALSE	TRUE	TRUE	FALSE	28	TRUE	51665	Rahman	TRUE	7	V	US	FALSE	FALSE	FALSE	FALSE	FALSE	FALSE	FALSE	FALSE	139	NA	FALSE
ERR525858	16.6	n	29	M	FALSE	TRUE	TRUE	TRUE	FALSE	29	TRUE	48428	Rahman	TRUE	16	V	US	FALSE	FALSE	FALSE	FALSE	TRUE	FALSE	FALSE	FALSE	140	NA	FALSE
ERR525866	16.7	y	30	F	FALSE	TRUE	TRUE	TRUE	FALSE	30	TRUE	25359	Rahman	TRUE	8	CS	US	FALSE	FALSE	FALSE	FALSE	TRUE	FALSE	FALSE	FALSE	141	NA	FALSE
ERR525870	20.1	n	30	F	FALSE	TRUE	TRUE	TRUE	FALSE	31	TRUE	44446	Rahman	TRUE	8	CS	US	FALSE	FALSE	FALSE	FALSE	TRUE	FALSE	FALSE	FALSE	142	NA	FALSE
ERR525878	15.1	y	31	M	FALSE	FALSE	TRUE	TRUE	FALSE	32	TRUE	66118	Rahman	TRUE	14	CS	US	FALSE	FALSE	FALSE	FALSE	FALSE	FALSE	FALSE	FALSE	150151152	NA	FALSE
ERR525888	22.7	y	31	F	FALSE	FALSE	TRUE	TRUE	FALSE	33	TRUE	62469	Rahman	TRUE	6	CS	US	FALSE	FALSE	FALSE	FALSE	FALSE	FALSE	FALSE	FALSE	150151152	NA	FALSE
ERR525892	24	n	31	M	FALSE	FALSE	TRUE	TRUE	FALSE	34	TRUE	38401	Rahman	TRUE	6	CS	US	FALSE	FALSE	FALSE	FALSE	FALSE	FALSE	FALSE	FALSE	150151152	NA	FALSE
ERR525902	16.4	y	31	M	FALSE	TRUE	TRUE	TRUE	FALSE	35	TRUE	72868	Rahman	TRUE	6	V	US	FALSE	FALSE	FALSE	FALSE	TRUE	FALSE	FALSE	FALSE	154155	NA	FALSE
ERR525906	21.7	n	31	M	FALSE	TRUE	TRUE	TRUE	FALSE	36	TRUE	66865	Rahman	TRUE	6	V	US	FALSE	FALSE	FALSE	FALSE	TRUE	FALSE	FALSE	FALSE	154155	NA	FALSE
ERR525910	18.2	y	27	M	FALSE	TRUE	TRUE	TRUE	FALSE	37	TRUE	59076	Rahman	TRUE	15	CS	US	FALSE	TRUE	FALSE	FALSE	TRUE	FALSE	FALSE	FALSE	159160	NA	FALSE
ERR525914	8.1	n	27	F	FALSE	TRUE	TRUE	TRUE	FALSE	38	TRUE	41216	Rahman	TRUE	10	CS	US	FALSE	FALSE	FALSE	FALSE	TRUE	FALSE	FALSE	FALSE	159160	NA	FALSE
ERR525927	25.5	n	24	F	FALSE	TRUE	TRUE	TRUE	FALSE	39	TRUE	16184	Rahman	TRUE	25	CS	US	FALSE	FALSE	FALSE	FALSE	TRUE	FALSE	FALSE	FALSE	165	NA	FALSE
ERR525934	22.5	y	26	F	FALSE	FALSE	TRUE	TRUE	TRUE	40	TRUE	59812	Rahman	FALSE	20	CS	US	FALSE	TRUE	FALSE	FALSE	FALSE	FALSE	FALSE	FALSE	166167	NA	FALSE
ERR525942	17.2	n	26	F	FALSE	FALSE	TRUE	TRUE	FALSE	41	TRUE	67736	Rahman	FALSE	27	CS	US	FALSE	FALSE	FALSE	FALSE	FALSE	FALSE	FALSE	FALSE	166167	NA	FALSE
ERR525947	20.1	n	26	F	FALSE	TRUE	TRUE	TRUE	TRUE	42	TRUE	36569	Rahman	TRUE	17	CS	US	FALSE	TRUE	FALSE	FALSE	TRUE	FALSE	FALSE	FALSE	168	NA	FALSE
ERR525952	17.3	n	28	F	FALSE	TRUE	TRUE	TRUE	FALSE	43	TRUE	49048	Rahman	TRUE	7	CS	US	FALSE	FALSE	FALSE	FALSE	TRUE	FALSE	FALSE	FALSE	170	NA	FALSE
ERR525954	13.4	n	27	M	FALSE	FALSE	TRUE	TRUE	TRUE	44	TRUE	4290	Rahman	TRUE	5	CS	US	FALSE	TRUE	FALSE	TRUE	FALSE	FALSE	FALSE	FALSE	171	NA	FALSE
ERR525962	19	y	26	F	FALSE	FALSE	TRUE	TRUE	TRUE	45	TRUE	53334	Rahman	TRUE	13	CS	US	FALSE	TRUE	FALSE	FALSE	FALSE	FALSE	FALSE	FALSE	179180	NA	FALSE
ERR525966	15.8	n	26	F	FALSE	FALSE	TRUE	TRUE	FALSE	46	TRUE	61824	Rahman	TRUE	18	CS	US	FALSE	FALSE	FALSE	FALSE	FALSE	FALSE	FALSE	FALSE	179180	NA	FALSE
ERR525970	26.7	n	29	F	FALSE	TRUE	TRUE	TRUE	FALSE	47	TRUE	87248	Rahman	TRUE	19	CS	US	FALSE	FALSE	FALSE	FALSE	TRUE	FALSE	FALSE	FALSE	188	NA	FALSE
ERR525974	18.3	n	30	F	FALSE	FALSE	TRUE	TRUE	FALSE	48	TRUE	73610	Rahman	FALSE	14	CS	US	FALSE	FALSE	FALSE	FALSE	FALSE	FALSE	FALSE	FALSE	189	NA	FALSE
ERR525982	22.4	y	28	F	FALSE	FALSE	TRUE	TRUE	FALSE	49	TRUE	66737	Rahman	TRUE	11	CS	US	FALSE	FALSE	FALSE	FALSE	FALSE	FALSE	FALSE	FALSE	205206	NA	FALSE
ERR525986	22.4	n	28	F	FALSE	FALSE	TRUE	TRUE	FALSE	50	TRUE	1857	Rahman	FALSE	11	CS	US	FALSE	FALSE	FALSE	FALSE	FALSE	FALSE	FALSE	FALSE	205206	NA	FALSE
ERR525990	15.7	y	29	F	FALSE	FALSE	TRUE	TRUE	TRUE	51	TRUE	67652	Rahman	TRUE	8	CS	US	TRUE	TRUE	TRUE	FALSE	FALSE	FALSE	FALSE	FALSE	207208209	NA	FALSE
ERR525994	16.1	n	29	M	FALSE	FALSE	TRUE	TRUE	FALSE	52	TRUE	56321	Rahman	TRUE	8	CS	US	FALSE	FALSE	FALSE	FALSE	FALSE	FALSE	FALSE	FALSE	207208209	NA	FALSE
ERR525998	16.2	y	32	M	FALSE	FALSE	TRUE	TRUE	FALSE	53	TRUE	39239	Rahman	TRUE	8	CS	US	FALSE	FALSE	FALSE	FALSE	FALSE	FALSE	FALSE	FALSE	210211212	NA	FALSE
ERR526002	17.3	y	32	F	FALSE	FALSE	TRUE	TRUE	FALSE	54	TRUE	68747	Rahman	TRUE	8	CS	US	FALSE	FALSE	FALSE	FALSE	FALSE	FALSE	FALSE	FALSE	210211212	NA	FALSE
ERR526006	21.5	n	32	M	FALSE	FALSE	TRUE	TRUE	FALSE	55	TRUE	57920	Rahman	TRUE	8	CS	US	FALSE	FALSE	FALSE	FALSE	FALSE	FALSE	FALSE	FALSE	210211212	NA	FALSE
ERR526010	15	y	30	M	FALSE	TRUE	TRUE	TRUE	TRUE	56	TRUE	58557	Rahman	TRUE	5	V	US	TRUE	TRUE	FALSE	FALSE	TRUE	FALSE	FALSE	FALSE	213214	NA	FALSE
ERR526014	18	n	30	F	FALSE	TRUE	TRUE	TRUE	FALSE	57	TRUE	44218	Rahman	TRUE	11	CS	US	FALSE	FALSE	FALSE	FALSE	TRUE	FALSE	FALSE	FALSE	213214	NA	FALSE
ERR526026	15.5	n	38	F	FALSE	TRUE	FALSE	FALSE	FALSE	SRR7217767	FALSE	8312	Baumann-Dudenhoeffer	FALSE	4	CS	US	FALSE	FALSE	FALSE	FALSE	FALSE	FALSE	FALSE	FALSE	T0113	NA	FALSE
ERR526034	12.2	n	37	F	FALSE	TRUE	FALSE	FALSE	FALSE	SRR7217807	FALSE	26601	Baumann-Dudenhoeffer	TRUE	4	V	US	FALSE	FALSE	FALSE	FALSE	FALSE	FALSE	FALSE	FALSE	T0162	NA	FALSE
ERR526038	12.4	y	36	M	FALSE	TRUE	FALSE	FALSE	FALSE	SRS3338788	FALSE	18634	Baumann-Dudenhoeffer	TRUE	4	V	US	FALSE	FALSE	FALSE	FALSE	FALSE	FALSE	FALSE	FALSE	T0165	NA	FALSE
ERR526046	15.3	n	38	F	FALSE	FALSE	FALSE	FALSE	FALSE	SRS3338814	FALSE	17415	Baumann-Dudenhoeffer	TRUE	4	CS	US	FALSE	FALSE	FALSE	FALSE	FALSE	FALSE	FALSE	FALSE	T0182	NA	FALSE
ERR526054	4.2	n	37	M	FALSE	TRUE	FALSE	FALSE	FALSE	SRS3338891	FALSE	12279	Baumann-Dudenhoeffer	TRUE	2	V	US	FALSE	FALSE	FALSE	FALSE	FALSE	FALSE	FALSE	FALSE	T0102	NA	FALSE
ERR526058	12.7	n	36	F	FALSE	TRUE	FALSE	FALSE	FALSE	SRS3338895	FALSE	14998	Baumann-Dudenhoeffer	TRUE	10	V	US	FALSE	FALSE	FALSE	FALSE	FALSE	FALSE	FALSE	FALSE	T0190	NA	FALSE
ERR526062	11.5	n	37	F	FALSE	FALSE	FALSE	FALSE	FALSE	SRS3338906	FALSE	8753	Baumann-Dudenhoeffer	FALSE	2	V	US	FALSE	FALSE	FALSE	FALSE	FALSE	FALSE	FALSE	FALSE	T0144	NA	FALSE
ERR526066	28.1	n	36	M	FALSE	TRUE	FALSE	FALSE	FALSE	SRS3338909	FALSE	8454	Baumann-Dudenhoeffer	TRUE	4	CS	US	FALSE	FALSE	FALSE	FALSE	FALSE	FALSE	FALSE	FALSE	T0165	NA	FALSE
ERR526072	15.2	y	34	M	TRUE	TRUE	FALSE	FALSE	FALSE	SRS3338944	FALSE	17041	Baumann-Dudenhoeffer	TRUE	11	CS	US	FALSE	FALSE	FALSE	FALSE	FALSE	FALSE	FALSE	FALSE	T0101	NA	FALSE
ERR526074	16.2	y	38	M	FALSE	FALSE	FALSE	FALSE	FALSE	SRS3338950	FALSE	30538	Baumann-Dudenhoeffer	TRUE	4	CS	US	FALSE	FALSE	FALSE	FALSE	FALSE	FALSE	FALSE	FALSE	T0182	NA	FALSE
ERR526078	16.5	y	37	F	FALSE	TRUE	FALSE	FALSE	FALSE	SRS3338972	FALSE	2114	Baumann-Dudenhoeffer	TRUE	2	V	US	FALSE	FALSE	FALSE	FALSE	FALSE	FALSE	FALSE	FALSE	T0102	NA	FALSE
ERR526086	27.6	n	37	F	FALSE	FALSE	FALSE	FALSE	FALSE	SRS3338976	FALSE	6476	Baumann-Dudenhoeffer	FALSE	2	V	US	FALSE	FALSE	FALSE	FALSE	FALSE	FALSE	FALSE	FALSE	T0173	NA	FALSE
SRR3131714	4.5	y	37	F	FALSE	FALSE	FALSE	FALSE	FALSE	SRS3338979	FALSE	6869	Baumann-Dudenhoeffer	FALSE	2	V	US	FALSE	FALSE	FALSE	FALSE	FALSE	FALSE	FALSE	FALSE	T0173	NA	FALSE
SRR3131716	1.7	y	37	F	FALSE	FALSE	FALSE	FALSE	FALSE	SRS3339035	FALSE	11795	Baumann-Dudenhoeffer	TRUE	2	V	US	FALSE	FALSE	FALSE	FALSE	FALSE	FALSE	FALSE	FALSE	T0144	NA	FALSE
SRR3131746	3.7	n	34	F	TRUE	TRUE	FALSE	FALSE	FALSE	SRS3339036	FALSE	32040	Baumann-Dudenhoeffer	TRUE	11	CS	US	FALSE	FALSE	FALSE	FALSE	FALSE	FALSE	FALSE	FALSE	T0101	NA	FALSE
SRR3131750	1.9	n	38	M	FALSE	TRUE	FALSE	FALSE	FALSE	SRS3339064	FALSE	13272	Baumann-Dudenhoeffer	TRUE	4	CS	US	FALSE	FALSE	FALSE	FALSE	FALSE	FALSE	FALSE	FALSE	T0186	NA	FALSE
SRR3131778	6.2	y	37	F	TRUE	TRUE	FALSE	FALSE	FALSE	SRS3339088	FALSE	7643	Baumann-Dudenhoeffer	TRUE	4	CS	US	FALSE	FALSE	FALSE	FALSE	FALSE	FALSE	FALSE	FALSE	T0185	NA	FALSE
SRR3131812	3.5	n	37	F	TRUE	TRUE	FALSE	FALSE	FALSE	SRS3339096	FALSE	8245	Baumann-Dudenhoeffer	TRUE	4	CS	US	FALSE	FALSE	FALSE	FALSE	FALSE	FALSE	FALSE	FALSE	T0185	NA	FALSE
SRR3131874	2.9	n	36	M	FALSE	FALSE	FALSE	FALSE	FALSE	SRS3339126	FALSE	21186	Baumann-Dudenhoeffer	TRUE	2	V	US	FALSE	FALSE	FALSE	FALSE	FALSE	FALSE	FALSE	FALSE	T0168	NA	FALSE
SRR3131915	1.6	n	38	M	TRUE	TRUE	FALSE	FALSE	FALSE	SRS3339163	FALSE	29404	Baumann-Dudenhoeffer	TRUE	4	CS	US	FALSE	FALSE	FALSE	FALSE	FALSE	FALSE	FALSE	FALSE	T0125	NA	FALSE
SRR3131929	0.6	y	25	F	TRUE	TRUE	FALSE	TRUE	FALSE	SRR3131714	TRUE	20743	Gibson	FALSE	14.47	CS	US	FALSE	FALSE	FALSE	FALSE	FALSE	FALSE	FALSE	FALSE	234	0	FALSE
SRR3131931	2.6	n	30	M	TRUE	TRUE	TRUE	TRUE	FALSE	SRR3131716	TRUE	3593	Gibson	FALSE	18.4	CS	US	FALSE	FALSE	FALSE	FALSE	FALSE	FALSE	FALSE	FALSE	219	0	TRUE
SRR3131941	5.2	n	25	F	TRUE	FALSE	TRUE	TRUE	TRUE	SRR3131746	TRUE	12866	Gibson	FALSE	27.58	CS	US	FALSE	FALSE	FALSE	FALSE	FALSE	FALSE	FALSE	FALSE	90	0	FALSE
SRR3131949	3.6	n	30	M	TRUE	TRUE	TRUE	TRUE	FALSE	SRR3131750	TRUE	5688	Gibson	FALSE	11.86	CS	US	FALSE	FALSE	FALSE	FALSE	FALSE	FALSE	FALSE	FALSE	319	0	FALSE
SRR3131953	0.7	n	25	M	FALSE	TRUE	TRUE	TRUE	FALSE	SRR3131778	TRUE	33625	Gibson	FALSE	16.36	V	US	FALSE	FALSE	FALSE	FALSE	FALSE	FALSE	FALSE	FALSE	265	0	FALSE
SRR3131963	2	n	27	F	FALSE	FALSE	TRUE	FALSE	TRUE	SRR3131812	TRUE	6760	Gibson	FALSE	12.46	CS	US	FALSE	FALSE	FALSE	FALSE	FALSE	FALSE	FALSE	FALSE	56	0	FALSE
SRR3131965	3.4	n	24	F	FALSE	FALSE	TRUE	TRUE	TRUE	SRR3131874	TRUE	8237	Gibson	FALSE	28.13	CS	US	FALSE	FALSE	FALSE	FALSE	FALSE	FALSE	FALSE	FALSE	41	0	FALSE
SRR3131971	2.1	n	25	F	TRUE	TRUE	FALSE	TRUE	FALSE	SRR3131915	TRUE	11162	Gibson	FALSE	8.7	CS	US	FALSE	FALSE	FALSE	FALSE	FALSE	FALSE	FALSE	FALSE	234	0	FALSE
SRR3131975	1.4	n	30	M	FALSE	TRUE	TRUE	TRUE	FALSE	SRR3131929	TRUE	5213	Gibson	FALSE	12.6	V	US	FALSE	FALSE	FALSE	FALSE	FALSE	FALSE	FALSE	FALSE	364	0	TRUE
SRR3131977	3.8	n	27	F	TRUE	TRUE	FALSE	FALSE	FALSE	SRR3131931	FALSE	6535	Gibson	FALSE	7.01	V	US	FALSE	FALSE	FALSE	FALSE	FALSE	FALSE	FALSE	FALSE	278	0	FALSE
SRR3131983	1.4	n	30	F	TRUE	TRUE	TRUE	TRUE	FALSE	SRR3131941	TRUE	10698	Gibson	FALSE	12.72	CS	US	FALSE	FALSE	FALSE	FALSE	FALSE	FALSE	FALSE	FALSE	171	0	TRUE
SRR3131995	2.1	n	27	F	FALSE	TRUE	TRUE	TRUE	FALSE	SRR3131949	TRUE	27172	Gibson	FALSE	17	CS	US	FALSE	FALSE	FALSE	FALSE	FALSE	FALSE	FALSE	FALSE	286	0	TRUE
SRR3131997	1.5	n	29	F	FALSE	TRUE	FALSE	TRUE	FALSE	SRR3131953	TRUE	5363	Gibson	FALSE	15.39	V	US	FALSE	FALSE	FALSE	FALSE	FALSE	FALSE	FALSE	FALSE	237	0	TRUE
SRR3132013	1.2	n	24	M	TRUE	TRUE	FALSE	TRUE	TRUE	SRR3131963	TRUE	15330	Gibson	FALSE	8.82	CS	US	FALSE	FALSE	FALSE	FALSE	FALSE	FALSE	FALSE	FALSE	338	0	FALSE
SRR3132025	3.6	n	26	F	FALSE	FALSE	TRUE	TRUE	TRUE	SRR3131965	TRUE	6842	Gibson	FALSE	18.88	V	US	TRUE	FALSE	FALSE	FALSE	FALSE	FALSE	FALSE	TRUE	167	0	FALSE
SRR3132027	2.1	n	25	M	FALSE	TRUE	TRUE	TRUE	TRUE	SRR3131971	TRUE	5993	Gibson	FALSE	29.86	CS	US	FALSE	FALSE	FALSE	FALSE	FALSE	FALSE	FALSE	FALSE	189	0	TRUE
SRR3132041	2.8	n	29	M	TRUE	TRUE	TRUE	TRUE	FALSE	SRR3131975	TRUE	4178	Gibson	TRUE	27.63	CS	US	FALSE	FALSE	FALSE	FALSE	FALSE	FALSE	FALSE	FALSE	37	0	TRUE
SRR3132043	6.3	n	27	F	FALSE	TRUE	FALSE	TRUE	FALSE	SRR3131977	TRUE	7809	Gibson	FALSE	9.69	CS	US	FALSE	FALSE	FALSE	FALSE	FALSE	FALSE	FALSE	FALSE	180	0	FALSE
SRR3132045	4.2	n	23	F	TRUE	TRUE	TRUE	TRUE	TRUE	SRR3131983	TRUE	8682	Gibson	FALSE	17.14	CS	US	FALSE	FALSE	FALSE	FALSE	FALSE	FALSE	FALSE	FALSE	336	0	FALSE
SRR3132055	0.8	n	24	M	FALSE	TRUE	FALSE	TRUE	FALSE	SRR3131995	TRUE	5429	Gibson	FALSE	20.86	V	US	FALSE	TRUE	FALSE	FALSE	FALSE	FALSE	FALSE	FALSE	151	0	FALSE
SRR3132073	0.8	n	24	M	FALSE	TRUE	TRUE	TRUE	TRUE	SRR3131997	TRUE	2992	Gibson	TRUE	21.21	V	US	FALSE	FALSE	FALSE	FALSE	FALSE	FALSE	FALSE	FALSE	40	0	TRUE
SRR3132075	7.4	n	28	F	FALSE	TRUE	TRUE	TRUE	TRUE	SRR3132013	TRUE	3334	Gibson	FALSE	28.9	CS	US	FALSE	FALSE	FALSE	FALSE	FALSE	FALSE	FALSE	FALSE	309	25	TRUE
SRR3132121	1.7	n	29	M	TRUE	TRUE	TRUE	TRUE	TRUE	SRR3132025	TRUE	8449	Gibson	FALSE	25.5	CS	US	FALSE	FALSE	FALSE	FALSE	FALSE	FALSE	FALSE	FALSE	194	0	FALSE
SRR3132147	1.8	n	31	F	TRUE	FALSE	TRUE	TRUE	FALSE	SRR3132027	TRUE	6667	Gibson	FALSE	19.08	CS	US	FALSE	FALSE	FALSE	FALSE	FALSE	FALSE	FALSE	FALSE	76	0	TRUE
SRR3132153	1.5	n	31	F	TRUE	TRUE	FALSE	TRUE	FALSE	SRR3132041	TRUE	6311	Gibson	TRUE	16.71	CS	US	FALSE	FALSE	FALSE	FALSE	FALSE	FALSE	FALSE	FALSE	294	0	TRUE
SRR3132181	6.1	n	28	M	FALSE	TRUE	TRUE	TRUE	TRUE	SRR3132043	TRUE	12263	Gibson	TRUE	20.86	V	US	TRUE	FALSE	TRUE	FALSE	FALSE	FALSE	FALSE	FALSE	145	0	TRUE
SRR3132221	4.2	n	29	F	FALSE	FALSE	FALSE	TRUE	TRUE	SRR3132045	TRUE	10935	Gibson	FALSE	10.52	CS	US	FALSE	TRUE	FALSE	FALSE	FALSE	FALSE	FALSE	FALSE	244	0	FALSE
SRR3132229	0.7	y	26	M	FALSE	TRUE	TRUE	TRUE	TRUE	SRR3132055	TRUE	3124	Gibson	FALSE	24.21	CS	US	FALSE	FALSE	FALSE	FALSE	FALSE	FALSE	FALSE	TRUE	107	0	FALSE
SRR3132239	2.3	y	31	M	TRUE	FALSE	TRUE	TRUE	FALSE	SRR3132073	TRUE	2430	Gibson	FALSE	18.64	CS	US	FALSE	FALSE	FALSE	FALSE	FALSE	FALSE	FALSE	FALSE	76	0	TRUE
SRR3132255	1.6	n	27	F	TRUE	TRUE	TRUE	TRUE	FALSE	SRR3132075	TRUE	14509	Gibson	FALSE	14.23	CS	US	FALSE	FALSE	FALSE	FALSE	FALSE	FALSE	FALSE	FALSE	181	0	FALSE
SRR3132265	6.8	n	29	F	TRUE	TRUE	TRUE	TRUE	FALSE	SRR3132121	TRUE	3610	Gibson	TRUE	21.97	V	US	FALSE	FALSE	FALSE	FALSE	FALSE	FALSE	FALSE	FALSE	355	0	TRUE
SRR3132273	0.6	n	27	M	TRUE	TRUE	TRUE	TRUE	FALSE	SRR3132147	TRUE	4763	Gibson	FALSE	16.33	CS	US	TRUE	FALSE	FALSE	FALSE	FALSE	FALSE	FALSE	FALSE	120	0	FALSE
SRR3132297	0.8	n	31	M	FALSE	TRUE	TRUE	TRUE	FALSE	SRR3132153	TRUE	4364	Gibson	FALSE	17.26	CS	US	FALSE	FALSE	FALSE	FALSE	FALSE	FALSE	FALSE	FALSE	139	0	TRUE
SRR3132317	3	y	30	F	TRUE	TRUE	TRUE	TRUE	FALSE	SRR3132181	TRUE	15843	Gibson	FALSE	14.48	CS	US	FALSE	FALSE	FALSE	FALSE	FALSE	FALSE	FALSE	FALSE	144	0	FALSE
SRR3132349	1.6	n	27	F	FALSE	FALSE	TRUE	TRUE	FALSE	SRR3132221	TRUE	11549	Gibson	FALSE	14.58	CS	US	FALSE	FALSE	FALSE	FALSE	FALSE	FALSE	FALSE	FALSE	121	0	FALSE
SRR3132355	1.5	n	31	M	FALSE	TRUE	TRUE	TRUE	FALSE	SRR3132229	TRUE	6354	Gibson	FALSE	13.21	CS	US	FALSE	FALSE	FALSE	FALSE	FALSE	FALSE	FALSE	FALSE	302	0	FALSE
SRR3132359	2.3	n	24	F	FALSE	TRUE	TRUE	TRUE	TRUE	SRR3132239	TRUE	7301	Gibson	FALSE	11.25	V	US	FALSE	FALSE	FALSE	FALSE	FALSE	FALSE	FALSE	FALSE	55	0	FALSE
SRR3132375	0.7	n	29	F	FALSE	FALSE	TRUE	TRUE	TRUE	SRR3132255	TRUE	5615	Gibson	FALSE	14.66	CS	US	FALSE	FALSE	FALSE	FALSE	FALSE	FALSE	FALSE	FALSE	250	0	TRUE
SRR3132409	0.6	n	28	F	FALSE	FALSE	TRUE	TRUE	FALSE	SRR3132265	TRUE	17095	Gibson	FALSE	12.96	V	US	FALSE	FALSE	FALSE	FALSE	FALSE	FALSE	FALSE	FALSE	195	0	FALSE
SRR3132449	2.5	n	30	M	FALSE	TRUE	TRUE	TRUE	FALSE	SRR3132273	TRUE	5184	Gibson	FALSE	10.13	CS	US	FALSE	FALSE	FALSE	FALSE	FALSE	FALSE	FALSE	FALSE	361	0	TRUE
SRR3132479	3.8	n	25	F	FALSE	TRUE	TRUE	TRUE	FALSE	SRR3132297	TRUE	1939	Gibson	TRUE	30.5	CS	US	FALSE	FALSE	FALSE	FALSE	FALSE	TRUE	TRUE	TRUE	34	0	TRUE
SRR3132481	2	n	29	F	TRUE	TRUE	TRUE	TRUE	TRUE	SRR3132317	TRUE	7527	Gibson	FALSE	22.58	CS	US	FALSE	FALSE	FALSE	FALSE	FALSE	FALSE	FALSE	FALSE	122	0	TRUE
SRR5962306	19.4	n	31	F	FALSE	TRUE	FALSE	FALSE	FALSE	SRR3132349	FALSE	4302	Gibson	TRUE	6.1	CS	US	FALSE	FALSE	FALSE	FALSE	FALSE	FALSE	FALSE	FALSE	190	0	TRUE
SRR5963133	30.4	n	30	M	FALSE	TRUE	TRUE	TRUE	TRUE	SRR3132355	TRUE	4222	Gibson	FALSE	12.39	CS	US	FALSE	FALSE	FALSE	FALSE	FALSE	FALSE	FALSE	FALSE	144	0	TRUE
SRR5963136	33.4	n	30	F	FALSE	TRUE	TRUE	TRUE	FALSE	SRR3132359	TRUE	6880	Gibson	FALSE	10.65	V	US	FALSE	FALSE	FALSE	FALSE	FALSE	FALSE	FALSE	FALSE	240	3	TRUE
SRR5963141	23.2	n	27	M	FALSE	TRUE	TRUE	TRUE	FALSE	SRR3132375	TRUE	1392	Gibson	TRUE	23.33	CS	US	FALSE	FALSE	FALSE	FALSE	FALSE	FALSE	FALSE	FALSE	48	0	TRUE
SRR5963144	18.1	n	28	F	FALSE	TRUE	FALSE	TRUE	FALSE	SRR3132409	TRUE	1567	Gibson	FALSE	16.38	CS	US	FALSE	FALSE	FALSE	FALSE	FALSE	FALSE	FALSE	FALSE	313	0	TRUE
SRR5963147	47.1	n	25	M	FALSE	TRUE	TRUE	TRUE	FALSE	SRR3132449	TRUE	5642	Gibson	FALSE	17.65	V	US	FALSE	TRUE	FALSE	FALSE	FALSE	FALSE	FALSE	FALSE	161	0	FALSE
SRR5963153	21.7	n	28	F	FALSE	FALSE	TRUE	TRUE	FALSE	SRR3132479	TRUE	8062	Gibson	FALSE	11.25	V	US	FALSE	FALSE	FALSE	FALSE	FALSE	FALSE	FALSE	FALSE	110	0	FALSE
SRR5963158	23.8	n	26	F	FALSE	TRUE	TRUE	TRUE	FALSE	SRR3132481	TRUE	15236	Gibson	FALSE	10.89	V	US	FALSE	FALSE	FALSE	FALSE	FALSE	FALSE	FALSE	FALSE	363	0	FALSE
SRR5963162	22.8	n	40	F	FALSE	NA	FALSE	FALSE	FALSE	1	FALSE	33131	Backhed	FALSE	3	CS	Sweden	FALSE	FALSE	FALSE	FALSE	FALSE	FALSE	FALSE	FALSE	NA	NA	FALSE
SRR5963168	21.4	n	40	M	FALSE	NA	FALSE	FALSE	FALSE	2	FALSE	27571	Backhed	FALSE	5	V	Sweden	FALSE	FALSE	FALSE	FALSE	FALSE	FALSE	FALSE	FALSE	NA	NA	FALSE
SRR5963174	22.2	n	40	M	FALSE	NA	FALSE	FALSE	FALSE	3	FALSE	27557	Backhed	TRUE	1	V	Sweden	FALSE	FALSE	FALSE	FALSE	FALSE	FALSE	FALSE	FALSE	NA	NA	FALSE
SRR5963180	19.8	n	40	M	FALSE	NA	FALSE	FALSE	FALSE	4	FALSE	38101	Backhed	FALSE	1	V	Sweden	FALSE	FALSE	FALSE	FALSE	FALSE	FALSE	FALSE	FALSE	NA	NA	FALSE
SRR5963182	27	n	40	F	FALSE	NA	FALSE	FALSE	FALSE	5	FALSE	21719	Backhed	FALSE	2	V	Sweden	FALSE	FALSE	FALSE	FALSE	FALSE	FALSE	FALSE	FALSE	NA	NA	FALSE
SRR5963186	25	n	40	M	FALSE	NA	FALSE	FALSE	FALSE	6	FALSE	26858	Backhed	FALSE	1	V	Sweden	FALSE	FALSE	FALSE	FALSE	FALSE	FALSE	FALSE	FALSE	NA	NA	FALSE
SRR5963190	26.9	n	40	F	FALSE	NA	FALSE	FALSE	FALSE	7	FALSE	32600	Backhed	TRUE	1	V	Sweden	FALSE	FALSE	FALSE	FALSE	FALSE	FALSE	FALSE	FALSE	NA	NA	FALSE
SRR5963196	25.3	n	40	F	FALSE	NA	FALSE	FALSE	FALSE	8	FALSE	38044	Backhed	TRUE	0	V	Sweden	FALSE	FALSE	FALSE	FALSE	FALSE	FALSE	FALSE	FALSE	NA	NA	FALSE
SRR5963199	24.3	n	40	M	FALSE	NA	FALSE	FALSE	FALSE	9	FALSE	34470	Backhed	FALSE	3	V	Sweden	FALSE	FALSE	FALSE	FALSE	FALSE	FALSE	FALSE	FALSE	NA	NA	FALSE
SRR5963205	21	n	40	F	FALSE	NA	FALSE	FALSE	FALSE	10	FALSE	55585	Backhed	FALSE	7	V	Sweden	FALSE	FALSE	FALSE	FALSE	FALSE	FALSE	FALSE	FALSE	NA	NA	FALSE
SRR5963212	22.7	n	40	F	FALSE	NA	FALSE	FALSE	FALSE	11	FALSE	41309	Backhed	FALSE	3	V	Sweden	FALSE	FALSE	FALSE	FALSE	FALSE	FALSE	FALSE	FALSE	NA	NA	FALSE
SRR5963217	25.1	n	40	F	FALSE	NA	FALSE	FALSE	FALSE	12	FALSE	32760	Backhed	FALSE	3	V	Sweden	FALSE	FALSE	FALSE	FALSE	FALSE	FALSE	FALSE	FALSE	NA	NA	FALSE
SRR5963225	24.5	n	40	M	FALSE	NA	FALSE	FALSE	FALSE	13	FALSE	25216	Backhed	FALSE	2	V	Sweden	FALSE	FALSE	FALSE	FALSE	FALSE	FALSE	FALSE	FALSE	NA	NA	FALSE
SRR5963229	26.4	n	40	M	FALSE	NA	FALSE	FALSE	FALSE	14	FALSE	34280	Backhed	FALSE	4	V	Sweden	FALSE	FALSE	FALSE	FALSE	FALSE	FALSE	FALSE	FALSE	NA	NA	FALSE
SRR5963235	20.8	n	40	F	FALSE	NA	FALSE	FALSE	FALSE	15	FALSE	35284	Backhed	TRUE	3	V	Sweden	FALSE	FALSE	FALSE	FALSE	FALSE	FALSE	FALSE	FALSE	NA	NA	FALSE
SRR5963239	20.7	n	40	M	FALSE	NA	FALSE	FALSE	FALSE	16	FALSE	30662	Backhed	TRUE	5	V	Sweden	FALSE	FALSE	FALSE	FALSE	FALSE	FALSE	FALSE	FALSE	NA	NA	FALSE
SRR5963242	25.2	n	40	F	FALSE	NA	FALSE	FALSE	FALSE	17	FALSE	15310	Backhed	FALSE	1	V	Sweden	FALSE	FALSE	FALSE	FALSE	FALSE	FALSE	FALSE	FALSE	NA	NA	FALSE
SRR5963246	24.5	n	40	M	FALSE	NA	FALSE	FALSE	FALSE	18	FALSE	32748	Backhed	FALSE	2	V	Sweden	FALSE	FALSE	FALSE	FALSE	FALSE	FALSE	FALSE	FALSE	NA	NA	FALSE
SRR5963249	26.7	n	40	M	FALSE	NA	FALSE	FALSE	FALSE	19	FALSE	36234	Backhed	FALSE	3	V	Sweden	FALSE	FALSE	FALSE	FALSE	FALSE	FALSE	FALSE	FALSE	NA	NA	FALSE
SRR5963253	19	n	40	M	FALSE	NA	FALSE	FALSE	FALSE	20	FALSE	28334	Backhed	FALSE	1	V	Sweden	FALSE	FALSE	FALSE	FALSE	FALSE	FALSE	FALSE	FALSE	NA	NA	FALSE
SRR5963256	24.7	n	40	M	FALSE	NA	FALSE	FALSE	FALSE	21	FALSE	54328	Backhed	FALSE	3	V	Sweden	FALSE	FALSE	FALSE	FALSE	FALSE	FALSE	FALSE	FALSE	NA	NA	FALSE
SRR5963259	25.2	n	40	F	FALSE	NA	FALSE	FALSE	FALSE	22	FALSE	32644	Backhed	FALSE	0	V	Sweden	FALSE	FALSE	FALSE	FALSE	FALSE	FALSE	FALSE	FALSE	NA	NA	FALSE
SRR5963263	25.8	n	40	M	FALSE	NA	FALSE	FALSE	FALSE	23	FALSE	27086	Backhed	FALSE	1	V	Sweden	FALSE	FALSE	FALSE	FALSE	FALSE	FALSE	FALSE	FALSE	NA	NA	FALSE
SRR5963266	28.3	n	40	M	FALSE	NA	FALSE	FALSE	FALSE	24	FALSE	41749	Backhed	FALSE	4	V	Sweden	FALSE	FALSE	FALSE	FALSE	FALSE	FALSE	FALSE	FALSE	NA	NA	FALSE
SRR5963269	23.5	n	40	F	FALSE	NA	FALSE	FALSE	FALSE	25	FALSE	28631	Backhed	TRUE	7	V	Sweden	FALSE	FALSE	FALSE	FALSE	FALSE	FALSE	FALSE	FALSE	NA	NA	FALSE
SRR5963273	18.5	n	40	F	FALSE	NA	FALSE	FALSE	FALSE	26	FALSE	29794	Backhed	FALSE	2	V	Sweden	FALSE	FALSE	FALSE	FALSE	FALSE	FALSE	FALSE	FALSE	NA	NA	FALSE
SRR5963277	26.4	n	40	F	FALSE	NA	FALSE	FALSE	FALSE	27	FALSE	33606	Backhed	TRUE	2	V	Sweden	FALSE	FALSE	FALSE	FALSE	FALSE	FALSE	FALSE	FALSE	NA	NA	FALSE
SRR5963281	26.8	n	40	F	FALSE	NA	FALSE	FALSE	FALSE	28	FALSE	35601	Backhed	FALSE	2	V	Sweden	FALSE	FALSE	FALSE	FALSE	FALSE	FALSE	FALSE	FALSE	NA	NA	FALSE
SRR5963285	21.9	n	40	M	FALSE	NA	FALSE	FALSE	FALSE	29	FALSE	32581	Backhed	FALSE	4	V	Sweden	FALSE	FALSE	FALSE	FALSE	FALSE	FALSE	FALSE	FALSE	NA	NA	FALSE
SRR5963290	20.9	n	40	F	FALSE	NA	FALSE	FALSE	FALSE	30	FALSE	37314	Backhed	TRUE	2	V	Sweden	FALSE	FALSE	FALSE	FALSE	FALSE	FALSE	FALSE	FALSE	NA	NA	FALSE
SRR5963294	7.1	n	40	M	FALSE	NA	FALSE	FALSE	FALSE	31	FALSE	37757	Backhed	FALSE	1	V	Sweden	FALSE	FALSE	FALSE	FALSE	FALSE	FALSE	FALSE	FALSE	NA	NA	FALSE
SRR5963297	30.1	n	40	F	FALSE	NA	FALSE	FALSE	FALSE	32	FALSE	37672	Backhed	FALSE	3	V	Sweden	FALSE	FALSE	FALSE	FALSE	FALSE	FALSE	FALSE	FALSE	NA	NA	FALSE
SRR5963300	32.4	n	40	F	FALSE	NA	FALSE	FALSE	FALSE	33	FALSE	419384	Backhed	FALSE	3	V	Sweden	FALSE	FALSE	FALSE	FALSE	FALSE	FALSE	FALSE	FALSE	NA	NA	FALSE
SRR5963303	20.7	n	40	F	FALSE	NA	FALSE	FALSE	FALSE	34	FALSE	37982	Backhed	FALSE	2	V	Sweden	FALSE	FALSE	FALSE	FALSE	FALSE	FALSE	FALSE	FALSE	NA	NA	FALSE
SRR5963306	22.2	n	40	M	FALSE	NA	FALSE	FALSE	FALSE	35	FALSE	32441	Backhed	FALSE	7	V	Sweden	FALSE	FALSE	FALSE	FALSE	FALSE	FALSE	FALSE	FALSE	NA	NA	FALSE
SRR5963311	1.9	n	40	M	FALSE	NA	FALSE	FALSE	FALSE	36	FALSE	38141	Backhed	FALSE	3	V	Sweden	FALSE	FALSE	FALSE	FALSE	FALSE	FALSE	FALSE	FALSE	NA	NA	FALSE
SRR5963314	21.2	n	40	M	FALSE	NA	FALSE	FALSE	FALSE	37	FALSE	26453	Backhed	FALSE	2	V	Sweden	FALSE	FALSE	FALSE	FALSE	FALSE	FALSE	FALSE	FALSE	NA	NA	FALSE
SRR5963319	27.4	n	40	M	FALSE	NA	FALSE	FALSE	FALSE	38	FALSE	16648	Backhed	TRUE	3	V	Sweden	FALSE	FALSE	FALSE	FALSE	FALSE	FALSE	FALSE	FALSE	NA	NA	FALSE
SRR5963323	24.6	n	40	F	FALSE	NA	FALSE	FALSE	FALSE	39	FALSE	38828	Backhed	FALSE	4	V	Sweden	FALSE	FALSE	FALSE	FALSE	FALSE	FALSE	FALSE	FALSE	NA	NA	FALSE
SRR5963326	18.4	n	40	F	FALSE	NA	FALSE	FALSE	FALSE	40	FALSE	41905	Backhed	TRUE	1	V	Sweden	FALSE	FALSE	FALSE	FALSE	FALSE	FALSE	FALSE	FALSE	NA	NA	FALSE
SRR5963330	26.6	n	40	F	FALSE	NA	FALSE	FALSE	FALSE	41	FALSE	35983	Backhed	FALSE	0	V	Sweden	FALSE	FALSE	FALSE	FALSE	FALSE	FALSE	FALSE	FALSE	NA	NA	FALSE
SRR5963332	1	n	40	M	FALSE	NA	FALSE	FALSE	FALSE	42	FALSE	58211	Backhed	TRUE	5	CS	Sweden	FALSE	FALSE	FALSE	FALSE	FALSE	FALSE	FALSE	FALSE	NA	NA	FALSE
SRR5963337	23.5	n	40	M	FALSE	NA	FALSE	FALSE	FALSE	43	FALSE	71295	Backhed	FALSE	2	V	Sweden	FALSE	FALSE	FALSE	FALSE	FALSE	FALSE	FALSE	FALSE	NA	NA	FALSE
SRR5963341	22.9	n	40	M	FALSE	NA	FALSE	FALSE	FALSE	44	FALSE	30892	Backhed	FALSE	5	V	Sweden	FALSE	FALSE	FALSE	FALSE	FALSE	FALSE	FALSE	FALSE	NA	NA	FALSE
SRR5963347	19.9	n	40	M	FALSE	NA	FALSE	FALSE	FALSE	45	FALSE	35880	Backhed	TRUE	3	CS	Sweden	FALSE	FALSE	FALSE	FALSE	FALSE	FALSE	FALSE	FALSE	NA	NA	FALSE
SRR5963349	22.1	n	40	F	FALSE	NA	FALSE	FALSE	FALSE	46	FALSE	16921	Backhed	FALSE	2	V	Sweden	FALSE	FALSE	FALSE	FALSE	FALSE	FALSE	FALSE	FALSE	NA	NA	FALSE
SRR5963352	19	n	40	F	FALSE	NA	FALSE	FALSE	FALSE	47	FALSE	78561	Backhed	TRUE	4	CS	Sweden	FALSE	FALSE	FALSE	FALSE	FALSE	FALSE	FALSE	FALSE	NA	NA	FALSE
SRR5963358	25.6	n	40	M	FALSE	NA	FALSE	FALSE	FALSE	48	FALSE	31153	Backhed	FALSE	3	V	Sweden	FALSE	FALSE	FALSE	FALSE	FALSE	FALSE	FALSE	FALSE	NA	NA	FALSE
SRR5963364	21.1	n	40	F	FALSE	NA	FALSE	FALSE	FALSE	49	FALSE	37758	Backhed	TRUE	1	V	Sweden	FALSE	FALSE	FALSE	FALSE	FALSE	FALSE	FALSE	FALSE	NA	NA	FALSE
SRR7217767	3.5	n	40	F	FALSE	NA	FALSE	FALSE	FALSE	50	FALSE	29687	Backhed	FALSE	2	V	Sweden	FALSE	FALSE	FALSE	FALSE	FALSE	FALSE	FALSE	FALSE	NA	NA	FALSE
SRR7217807	6.2	n	40	F	FALSE	NA	FALSE	FALSE	FALSE	51	FALSE	26032	Backhed	FALSE	5	V	Sweden	FALSE	FALSE	FALSE	FALSE	FALSE	FALSE	FALSE	FALSE	NA	NA	FALSE
SRS3338788	6.2	n	40	F	FALSE	NA	FALSE	FALSE	FALSE	52	FALSE	48368	Backhed	TRUE	7	CS	Sweden	FALSE	FALSE	FALSE	FALSE	FALSE	FALSE	FALSE	FALSE	NA	NA	FALSE
SRS3338814	7.9	n	40	F	FALSE	NA	FALSE	FALSE	FALSE	53	FALSE	25258	Backhed	TRUE	2	V	Sweden	FALSE	FALSE	FALSE	FALSE	FALSE	FALSE	FALSE	FALSE	NA	NA	FALSE
SRS3338891	6.1	n	40	M	FALSE	NA	FALSE	FALSE	FALSE	54	FALSE	117095	Backhed	FALSE	6	CS	Sweden	FALSE	FALSE	FALSE	FALSE	FALSE	FALSE	FALSE	FALSE	NA	NA	FALSE
SRS3338895	5.4	n	40	M	FALSE	NA	FALSE	FALSE	FALSE	55	FALSE	31524	Backhed	FALSE	3	V	Sweden	FALSE	FALSE	FALSE	FALSE	FALSE	FALSE	FALSE	FALSE	NA	NA	FALSE
SRS3338906	4.9	n	40	M	FALSE	NA	FALSE	FALSE	FALSE	56	FALSE	25849	Backhed	FALSE	6	V	Sweden	FALSE	FALSE	FALSE	FALSE	FALSE	FALSE	FALSE	FALSE	NA	NA	FALSE
SRS3338909	2.8	n	40	F	FALSE	NA	FALSE	FALSE	FALSE	57	FALSE	27039	Backhed	TRUE	4	V	Sweden	FALSE	FALSE	FALSE	FALSE	FALSE	FALSE	FALSE	FALSE	NA	NA	FALSE
SRS3338944	7.6	n	40	M	FALSE	NA	FALSE	FALSE	FALSE	58	FALSE	41479	Backhed	FALSE	3	V	Sweden	FALSE	FALSE	FALSE	FALSE	FALSE	FALSE	FALSE	FALSE	NA	NA	FALSE
SRS3338950	6.2	n	40	F	FALSE	NA	FALSE	FALSE	FALSE	59	FALSE	71254	Backhed	FALSE	4	CS	Sweden	FALSE	FALSE	FALSE	FALSE	FALSE	FALSE	FALSE	FALSE	NA	NA	FALSE
SRS3338972	1	n	40	F	FALSE	NA	FALSE	FALSE	FALSE	60	FALSE	33584	Backhed	FALSE	1	V	Sweden	FALSE	FALSE	FALSE	FALSE	FALSE	FALSE	FALSE	FALSE	NA	NA	FALSE
SRS3338976	3	n	40	F	FALSE	NA	FALSE	FALSE	FALSE	61	FALSE	26240	Backhed	FALSE	2	V	Sweden	FALSE	FALSE	FALSE	FALSE	FALSE	FALSE	FALSE	FALSE	NA	NA	FALSE
SRS3338979	3.4	n	40	M	FALSE	NA	FALSE	FALSE	FALSE	62	FALSE	11092	Backhed	FALSE	2	V	Sweden	FALSE	FALSE	FALSE	FALSE	FALSE	FALSE	FALSE	FALSE	NA	NA	FALSE
SRS3339035	6.9	n	40	M	FALSE	NA	FALSE	FALSE	FALSE	63	FALSE	28894	Backhed	FALSE	3	V	Sweden	FALSE	FALSE	FALSE	FALSE	FALSE	FALSE	FALSE	FALSE	NA	NA	FALSE
SRS3339036	15.1	n	40	F	FALSE	NA	FALSE	FALSE	FALSE	64	FALSE	32127	Backhed	TRUE	4	CS	Sweden	FALSE	FALSE	FALSE	FALSE	FALSE	FALSE	FALSE	FALSE	NA	NA	FALSE
SRS3339064	5.1	n	40	M	FALSE	NA	FALSE	FALSE	FALSE	65	FALSE	36121	Backhed	FALSE	2	V	Sweden	FALSE	FALSE	FALSE	FALSE	FALSE	FALSE	FALSE	FALSE	NA	NA	FALSE
SRS3339088	3.3	n	40	M	FALSE	NA	FALSE	FALSE	FALSE	66	FALSE	34972	Backhed	FALSE	7	V	Sweden	FALSE	FALSE	FALSE	FALSE	FALSE	FALSE	FALSE	FALSE	NA	NA	FALSE
SRS3339096	3.8	n	40	F	FALSE	NA	FALSE	FALSE	FALSE	67	FALSE	32060	Backhed	FALSE	2	V	Sweden	FALSE	FALSE	FALSE	FALSE	FALSE	FALSE	FALSE	FALSE	NA	NA	FALSE
SRS3339126	5.4	n	40	F	FALSE	NA	FALSE	FALSE	FALSE	68	FALSE	32217	Backhed	TRUE	6	V	Sweden	FALSE	FALSE	FALSE	FALSE	FALSE	FALSE	FALSE	FALSE	NA	NA	FALSE
SRS3339163	5.4	n	40	M	FALSE	NA	FALSE	FALSE	FALSE	69	FALSE	42154	Backhed	FALSE	2	V	Sweden	FALSE	FALSE	FALSE	FALSE	FALSE	FALSE	FALSE	FALSE	NA	NA	FALSE

## Sheet: Supplementary Data 4
Gamma distributed model of total relative ARG ARG sum/16S rRNA gene copies in meta-analysis datasets:
Gamma distributed GLMs with log links. Change to baseline is calculated from the estimate using natural base exponent function.
Full model
	Estimate	Fold change	Std.	Error	t value	Pr(>|t|)
(Intercept)	4.48		2.513	1.783	0.077185	.
StudyGibson	0.1713	1.18685	0.7997	0.214	0.830729
StudyNEC	0.4879	1.62889	0.5102	0.956	0.340852
StudyRahman	0.9239	2.5191	0.7539	1.225	0.22287
16S counts	-2.376e-05	0.999976	5.953e-06	-3.992	0.000115	***
AntibioticsTRUE	-1.938	0.143992	1.247	-1.554	0.122789
Maternal AntibioticsTRUE	0.01551	1.01563	0.2435	0.064	0.949318
Maternal_preeclampsiaTRUE	-0.3092	0.734034	0.289	-1.07	0.286798
NECTRUE	-0.5445	0.580132	0.4733	-1.15	0.252297
Delivery_modeVaginal	0.009801	1.00985	0.2364	0.041	0.966998
ampicllin+gentamycinTRUE	1.521	4.5768	1.179	1.29	0.199451
vancomycin TRUE	-0.3579	0.699143	0.3455	-1.036	0.302416
meropenemTRUE	0.5195	1.68119	1.235	0.421	0.67478
cefotaximeTRUE	0.06617	1.06841	0.3921	0.169	0.866302
clindamycinTRUE	0.8016	2.2291	0.9253	0.866	0.388092
ofloxacinTRUE	-2.171	0.114063	1.228	-1.767	0.079848	.
Age	-0.04275	0.958151	0.02468	-1.732	0.085831	.
Gestational age	-0.144	0.865888	0.06598	-2.183	0.031057	*
FortifierTRUE	-1.212	0.297601	0.616	-1.968	0.051434	.
FormulaTRUE	0.8102	2.24836	0.3013	2.689	0.008206	**
	ARG sum/16S rRNA gene copies~Formula
	Estimate	Fold change	Std. Error	t value	Pr(>|t|)
(Intercept)	-1.084		0.1463	-7.41	3.3e-12	***
FormulaTRUE*	0.5134	1.67096	0.1993	2.576	0.0107	*
*Formula TRUE = infants had any formula in their diet with or without breast milk from own mother or donor and fortifier
Coefficients:	ARG sum/16S rRNA gene copies~Gestational age + Formula
	Estimate	Fold change	Std. Error	t value	Pr(>|t|)
(Intercept)	0.97214		0.59826	1.625	0.105724	***
Gestational age	-0.06113	0.940701	0.01687	-3.623	0.000367	***
FormulaTRUE	0.42553	1.5304	0.1855	2.294	0.022813	**
Results from running the model from 46 infants on all meta-analysis data (n=206)
Coefficients:	ARG sum/16S rRNA gene copies~16S counts + Gestational age + Formula
	Estimate	Fold change	Std. Error	t value	Pr(>|t|)
(Intercept)	1.188		0.6318	1.88	0.061602	.
16S counts	-8.269e-06	2.739e-06	2.739e-06	-3.019	0.002861	**
Gest_age	-0.06035	0.941435	0.01785	-3.381	0.000867	***
FormulaTRUE	0.5151	1.67381	0.1965	2.622	0.00942	**
Model with age (n=206)
Coefficients:	ARG sum/16S rRNA gene copies~16S counts +Age+ Gestational age + Formula
	Estimate	Fold change	Std. Error	t value	Pr(>|t|)
(Intercept)	3.859		0.8879	4.346	2.2e-05	***
16S counts	-9.991e-06	0.99999	2.434e-06	-4.104	5.9e-05	***
Age	-0.06952	0.932841	0.01741	-3.993	9.15e-05	***
Gestational age	-0.1204	0.886566	0.02226	-5.41	1.78e-07	***
FormulaTRUE	0.5052	1.65732	0.1743	2.898	0.00417	**
More complex model including fortifier and vancomycin use(n=206)
	Estimate	Fold change	Std. Error	t value	Pr(>|t|)
Intercept	4.266	71.2361	0.8932	4.776	3.46e-06	***
16S counts	-1.083e-05	0.999989	2.356e-06	-4.597	7.59e-06	***
Age	-0.05862	0.943065	0.01723	-3.402	0.000807	***
Gestational age	-0.131	0.877218	0.02231	-5.874	1.76e-08	***
VancomycinTRUE	-0.6426	0.525923	0.2839	-2.264	0.024672	*
FortifierTRUE	-0.7766	0.459967	0.4621	-1.681	0.094414	.
FormulaTRUE	0.4491	1.5669	0.1708	2.629	0.00922	**
Model with only infants treated with antibiotics from the meta-analysis
	ARG sum/16S rRNA gene copies~16S counts +Age+ Gestational age + Formula
	Estimate	Fold change	Std. Error	t value	Pr(>|t|)
(Intercept)	3.539		1.283	2.759	0.006899	**
16S counts	-1.436e-05	0.999986	5.012e-06	-2.864	0.005102	**
Age	-0.06814	0.93413	0.01985	-3.433	0.000873	***
Gest_age	-0.1154	0.89101	0.04375	-2.639	0.00967	**
FormulaTRUE	0.9774	2.65754	0.2837	3.445	0.000839	***
Model with only infants not treated with antibiotics from the meta-analysis
	Estimate	Fold change	Std. Error	t value	Pr(>|t|)
(Intercept)	4.849		2.174	2.231	0.02798	*
16S counts	-1.041e-05	0.99999	2.489e-06	-4.183	6.31e-05	***
Age	-0.02912	0.9713	0.04063	-0.717	0.47529
Gest_age	-0.1452	0.864849	0.05349	-2.715	0.00785	**
FormulaTRUE	-0.01173	0.988339	0.2228	-0.053	0.95812
Alternative model including antibiotics for all infants in the meta-analysis dataset (n=206)
Coefficients:	ARG sum/16S rRNA gene copies~16S counts +Age+ Gestational age + Antibiotics + Formula
	Estimate	Fold change	Std.	Error	t value	Pr(>|t|)
(Intercept)	4.527	92.4807	1.356	3.338	0.001035	**
16S counts	-9.785e-06	0.99999	2.548e-06	-3.84	0.000173	***
Age	-0.08216	0.921125	0.01928	-4.262	3.34e-05	***
Gest_age	-0.1361	0.872755	0.03444	-3.953	0.000113	***
AntibioticsTRUE	-0.01829	0.981876	0.3709	-0.049	0.96073
FormulaTRUE	0.5254	1.69114	0.1878	2.798	0.005739	**
Alternative model including interaction between gestational age and formula (n=206)
Coefficients:	ARG sum/16S rRNA gene copies~16S counts +Age+ Gestational age * Formula
	Estimate	Fold change	Std. Error	t value	Pr(>|t|)
(Intercept)	3.38		0.9699	3.485	0.000606	***
16S counts	-1.045e-05	0.99999	2.454e-06	-4.256	3.19e-05	***
Age	-0.06666	0.935513	0.01718	-3.88	0.000142	***
Gestational age	-0.1069	0.898616	0.02527	-4.23	3.55e-05	***
FormulaTRUE	1.67	5.31217	1.127	1.482	0.139878
Gestational age:FormulaTRUE	-0.03475	0.965847	0.03308	-1.051	0.294732
Alternative model including interaction between antibiotics and formula (n=206)
	ARG sum/16S rRNA gene copies~16S counts +Age+ Gestational age + Antibiotics * Formula
	Estimate	Fold change	Std. Error	t value	Pr(>|t|)
(Intercept)	5.042		1.243	4.057	7.15e-05	***
16S counts	-1.104e-05	0.999989	2.296e-06	-4.808	2.99e-06	***
Age	-0.05768	0.943952	0.0163	-3.539	0.0005	***
Gest_age	-0.1472	0.863121	0.03114	-4.725	4.34e-06	***
AntibioticsTRUE	-0.9153	0.400396	0.4327	-2.116	0.03563	*
FormulaTRUE	0.06093	1.06282	0.232	0.263	0.79309
AntibioticsTRUE:FormulaTRUE	1.029	2.79827	0.3538	2.908	0.00405	**
Model without the original cohort of 46 premature infants (n=180)
	ARG sum/16S rRNA gene copies~16S counts +Age+ Gestational age + Formula
Coefficients:
	Estimate	Fold change	Std. Error	t value	Pr(>|t|)
(Intercept)	4.338		0.9907	4.379	2.05e-05	***
16S_counts	-9.488e-06	0.999991	2.477e-06	-3.831	0.000178	***
Age	-0.08122	0.921991	0.02089	-3.887	0.000144	***
Gest_age	-0.1315	0.876779	0.0246	-5.345	2.79e-07	***
FormulaTRUE	0.3945	1.48364	0.185	2.133	0.034346	*
Analysis of Deviance Table(ANOVA chi squared)	Comparison	Resid. Df	Resid. Dev	Df	Deviance	Pr(>Chi)
Model 1: ARG sum/16S rRNA gene copies ~ Formula		204	356.12
Model 2: ARG sum/16S rRNA gene copies ~ Gest_age + Formula	1 versus 2	203	334.81	1	21.311	6.085e-05
16S counts	2 versus 3	202	328.09	1	6.7201	0.02435
Model 4: ARG sum/16S rRNA gene copies ~ 16S counts + Age + Gest_age + Formula	3 versus 4	201	307.38	1	20.7143	7.718e-05
Model 5: ARG sum/16S rRNA gene copies ~ Study + 16S counts + Age + Gest_age + Formula*	4 versus 5	197	298.94	4	8.4393	0.17341
Model 6: ARG sum/16S rRNA gene copies ~ 16S counts + Age + Gest_age + Antibiotics + Formula**	4 versus 6	200	307.37	1	0.004	0.959
* Test run only between model 4 an model 5		199	298.33	2	9.0478	0.0271
** Test run only between model 4 and model 6
Correlation of explanatory variables in meta-analysis
	16S counts	AntibioticsTRUE	Maternal_preeclampTRUE	NECTRUE	Delivery_modeV	GenderM	ampTRUE	vanTRUE	meropenemTRUE	cefotaximeTRUE	clindamycinTRUE	ofloxacinTRUE	Age	Gest_age	FortifierTRUE	FormulaTRUE
16S counts	1	0.0376346	-0.211026	0.0264601	-0.0605839	-0.0336571	0.0459252	-0.123362	-0.0691408	0.0506247	0.00804559	-0.0645143	-0.0974241	0.0720524	-0.183783	0.0874956
AntibioticsTRUE	0.0376346	1	0.0658618	0.223695	-0.446519	-0.038074	0.990338	0.368056	0.0691682	0.287387	0.0980581	0.0691682	0.669059	-0.854769	0.148811	0.194016
Maternal_preeclampTRUE	-0.211026	0.0658618	1	-0.0264829	-0.285306	-0.0867307	0.0697886	0.0632856	-0.0282706	-0.117462	-0.0400786	-0.0282706	0.282981	-0.194704	0.135371	0.0664661
NECTRUE	0.0264601	0.223695	-0.0264829	1	0.0495707	0.0220339	0.225877	0.400257	-0.0157759	0.440806	0.438357	-0.0157759	0.041525	-0.231014	0.0715097	0.0730275
Delivery_modeV	-0.0605839	-0.446519	-0.285306	0.0495707	1	0.0468888	-0.436976	-0.1266	-0.0684998	-0.0306448	0.00192298	-0.0684998	-0.435853	0.474686	-0.0463576	-0.300427
GenderM	-0.0336571	-0.038074	-0.0867307	0.0220339	0.0468888	1	-0.0292645	-0.0384287	-0.0633615	-0.00813842	0.00965871	0.0769876	0.0360833	0.104715	0.0196079	-0.0413224
ampTRUE	0.0459252	0.990338	0.0697886	0.225877	-0.436976	-0.0292645	1	0.341915	0.069843	0.290191	0.0990148	0.069843	0.664255	-0.84285	0.150756	0.204501
vanTRUE	-0.123362	0.368056	0.0632856	0.400257	-0.1266	-0.0384287	0.341915	1	-0.025957	0.503113	0.266421	0.187928	0.348602	-0.444249	0.0791861	-0.103508
meropenemTRUE	-0.0691408	0.0691682	-0.0282706	-0.0157759	-0.0684998	-0.0633615	0.069843	-0.025957	1	-0.0202678	-0.00691549	-0.00487805	0.214457	-0.110937	0.347465	0.0646135
cefotaximeTRUE	0.0506247	0.287387	-0.117461	0.440806	-0.0306448	-0.00813842	0.290191	0.503113	-0.0202678	1	0.156236	0.24068	0.0925461	-0.345106	-0.0583305	0.0137764
clindamycinTRUE	0.00804559	0.0980581	-0.0400786	0.438357	0.00192298	0.00965871	0.0990147	0.266421	-0.00691549	0.156236	1	-0.00691549	0.076563	-0.0940401	0.236345	0.091601
ofloxacinTRUE	-0.0645143	0.0691682	-0.0282706	-0.0157759	-0.0684998	0.0769876	0.069843	0.187928	-0.00487805	0.24068	-0.00691549	1	-0.0401479	-0.0854496	-0.014039	0.0646135
Age	-0.0974241	0.669059	0.282981	0.041525	-0.435853	0.0360833	0.664255	0.348602	0.214457	0.0925461	0.076563	-0.0401479	1	-0.710054	0.345333	0.111338
Gest_age	0.0720524	-0.854769	-0.194704	-0.231014	0.474686	0.104715	-0.84285	-0.444249	-0.110937	-0.345106	-0.0940401	-0.0854496	-0.710054	1	-0.209247	-0.142151
FortifierTRUE	-0.183783	0.148811	0.135371	0.0715097	-0.0463576	0.0196079	0.150756	0.0791861	0.347465	-0.0583305	0.236345	-0.014039	0.345333	-0.209247	1	0.185957
FormulaTRUE	0.0874956	0.194016	0.0664661	0.0730275	-0.300427	-0.0413224	0.204501	-0.103508	0.0646135	0.0137764	0.091601	0.0646135	0.111338	-0.142151	0.185957	1
Effect of variables on species diversity analyzed using Gamma distributed GLMs with log links
Shannon
MODEL FIT:
χ²(5) = 11.07, p = 0.00
Pseudo-R² (Cragg-Uhler) = 0.10
Pseudo-R² (McFadden) = 0.05
AIC = 375.09, BIC = 398.38
	Fold change	0.025	0.975	t val.	p
(Intercept)	0.21	0.06	0.71	-2.53	0.01
Delivery_modeV	1.26	1.04	1.52	2.33	0.02
AntibioticsTRUE	1.02	0.74	1.4	0.11	0.91
Age	1.03	1.01	1.05	3.69	0
Gest_age	1.04	1	1.07	2.27	0.02
FormulaTRUE	0.81	0.69	0.96	-2.38	0.02
Simpson
MODEL FIT:
χ²(5) = 8.87, p = 0.00
Pseudo-R² (Cragg-Uhler) = 0.19
Pseudo-R² (McFadden) = 0.16
AIC = 82.79, BIC = 106.09
Standard errors: MLE
	exp(Est.)	0.025	0.975	t val.	p
(Intercept)	0.14	0.05	0.44	-3.4	0
Delivery_modeV	1.25	1.04	1.49	2.38	0.02
Age	1.03	1.01	1.05	3.78	0
Gest_age	1.03	1	1.06	1.78	0.08
AntibioticsTRUE	1.01	0.75	1.36	0.05	0.96
FormulaTRUE	0.81	0.69	0.96	-2.52	0.01

## Sheet: Supplementary Data 5
	baseMean	log2FoldChange	lfcSE	stat	pvalue	padj	Domain	Phylum	Class	Order	Family	Genus	Species
OTU2218	41.1431	-5.15389	0.389664	-13.2265	6.17e-40	8.33e-39	k__Bacteria	p__Proteobacteria	c__Gammaproteobacteria	o__Enterobacteriales	f__Enterobacteriaceae	g__Citrobacter	s__Citrobacter_freundii
OTU1402	23.9166	-4.05141	0.356789	-11.3552	6.99e-30	5.39e-29	k__Bacteria	p__Firmicutes	c__Clostridia	o__Clostridiales	f__Peptostreptococcaceae	g__Peptostreptococcaceae_noname	s__Clostridium_difficile
OTU2261	188.432	-3.45443	0.447712	-7.71574	1.2e-14	4.06e-14	k__Bacteria	p__Proteobacteria	c__Gammaproteobacteria	o__Enterobacteriales	f__Enterobacteriaceae	g__Klebsiella	s__Klebsiella_unclassified
OTU1515	15.7522	-3.32506	0.338201	-9.83162	8.23e-23	4.04e-22	k__Bacteria	p__Firmicutes	c__Negativicutes	o__Selenomonadales	f__Veillonellaceae	g__Veillonella	s__Veillonella_dispar
OTU2221	13.4042	-2.91454	0.347115	-8.39648	4.6e-17	1.91e-16	k__Bacteria	p__Proteobacteria	c__Gammaproteobacteria	o__Enterobacteriales	f__Enterobacteriaceae	g__Citrobacter	s__Citrobacter_unclassified
OTU2396	237.869	-2.85273	0.47663	-5.9852	2.16e-09	5.25e-09	k__Bacteria	p__Proteobacteria	c__Gammaproteobacteria	o__Pasteurellales	f__Pasteurellaceae	g__Haemophilus	s__Haemophilus_parainfluenzae
OTU1237	10.5675	-2.46406	0.318267	-7.7421	9.78e-15	3.52e-14	k__Bacteria	p__Firmicutes	c__Bacilli	o__Lactobacillales	f__Streptococcaceae	g__Streptococcus	s__Streptococcus_thermophilus
OTU2269	29.7583	-2.24093	0.364114	-6.15446	7.53e-10	1.94e-09	k__Bacteria	p__Proteobacteria	c__Gammaproteobacteria	o__Enterobacteriales	f__Enterobacteriaceae	g__Pantoea	s__Pantoea_unclassified
OTU1516	163.63	-2.158	0.447254	-4.82499	1.4e-06	2.8e-06	k__Bacteria	p__Firmicutes	c__Negativicutes	o__Selenomonadales	f__Veillonellaceae	g__Veillonella	s__Veillonella_parvula
OTU2258	398.717	-1.78859	0.503619	-3.55148	0.000383072	0.000713307	k__Bacteria	p__Proteobacteria	c__Gammaproteobacteria	o__Enterobacteriales	f__Enterobacteriaceae	g__Klebsiella	s__Klebsiella_oxytoca
OTU490	6.7835	-1.64687	0.304608	-5.40651	6.43e-08	1.45e-07	k__Bacteria	p__Actinobacteria	c__Actinobacteria	o__Actinomycetales	f__Propionibacteriaceae	g__Propionibacterium	s__Propionibacterium_acnes
OTU1514	37.5597	-1.59079	0.417254	-3.81254	0.000137548	0.000265271	k__Bacteria	p__Firmicutes	c__Negativicutes	o__Selenomonadales	f__Veillonellaceae	g__Veillonella	s__Veillonella_atypica
OTU2259	794.799	-1.49896	0.524297	-2.85899	0.00424994	0.00677606	k__Bacteria	p__Proteobacteria	c__Gammaproteobacteria	o__Enterobacteriales	f__Enterobacteriaceae	g__Klebsiella	s__Klebsiella_pneumoniae
OTU1519	181.024	-1.33482	0.44745	-2.98316	0.00285286	0.00481421	k__Bacteria	p__Firmicutes	c__Negativicutes	o__Selenomonadales	f__Veillonellaceae	g__Veillonella	s__Veillonella_unclassified
OTU1091	2980.05	-1.2955	0.453325	-2.85776	0.00426641	0.00677606	k__Bacteria	p__Firmicutes	c__Bacilli	o__Bacillales	f__Staphylococcaceae	g__Staphylococcus	s__Staphylococcus_epidermidis
OTU1087	7.91532	-0.672471	0.311934	-2.15581	0.0310986	0.0441928	k__Bacteria	p__Firmicutes	c__Bacilli	o__Bacillales	f__Staphylococcaceae	g__Staphylococcus	s__Staphylococcus_aureus
OTU1217	3.02046	0.559192	0.235509	2.3744	0.0175775	0.0256537	k__Bacteria	p__Firmicutes	c__Bacilli	o__Lactobacillales	f__Streptococcaceae	g__Streptococcus	s__Streptococcus_infantis
OTU1042	4.11867	0.589818	0.24709	2.38706	0.0169836	0.0254755	k__Bacteria	p__Firmicutes	c__Bacilli	o__Bacillales	f__Bacillales_noname	g__Gemella	s__Gemella_haemolysans
OTU1334	4.39502	0.859142	0.266433	3.22461	0.00126145	0.0022706	k__Bacteria	p__Firmicutes	c__Clostridia	o__Clostridiales	f__Lachnospiraceae	g__Blautia	s__Ruminococcus_torques
OTU1094	19.139	0.900305	0.352874	2.55135	0.0107307	0.016556	k__Bacteria	p__Firmicutes	c__Bacilli	o__Bacillales	f__Staphylococcaceae	g__Staphylococcus	s__Staphylococcus_hominis
OTU1099	20.7468	1.21534	0.37866	3.20958	0.0013293	0.00231555	k__Bacteria	p__Firmicutes	c__Bacilli	o__Bacillales	f__Staphylococcaceae	g__Staphylococcus	s__Staphylococcus_warneri
OTU1407	8.84421	1.67525	0.316558	5.29209	1.21e-07	2.61e-07	k__Bacteria	p__Firmicutes	c__Clostridia	o__Clostridiales	f__Peptostreptococcaceae	g__Peptostreptococcaceae_noname	s__Peptostreptococcaceae_noname_unclassified
OTU688	6.20916	1.94634	0.282483	6.89009	5.58e-12	1.58e-11	k__Bacteria	p__Bacteroidetes	c__Bacteroidia	o__Bacteroidales	f__Bacteroidaceae	g__Bacteroides	s__Bacteroides_thetaiotaomicron
OTU680	11.3369	2.11084	0.321946	6.55651	5.51e-11	1.49e-10	k__Bacteria	p__Bacteroidetes	c__Bacteroidia	o__Bacteroidales	f__Bacteroidaceae	g__Bacteroides	s__Bacteroides_ovatus
OTU1332	31.9463	2.356	0.393998	5.97973	2.24e-09	5.25e-09	k__Bacteria	p__Firmicutes	c__Clostridia	o__Clostridiales	f__Lachnospiraceae	g__Blautia	s__Ruminococcus_gnavus
OTU662	10.5268	2.49881	0.314517	7.9449	1.94e-15	7.5e-15	k__Bacteria	p__Bacteroidetes	c__Bacteroidia	o__Bacteroidales	f__Bacteroidaceae	g__Bacteroides	s__Bacteroides_caccae
OTU599	1637.07	2.65571	0.514232	5.16441	2.41e-07	5.01e-07	k__Bacteria	p__Actinobacteria	c__Actinobacteria	o__Bifidobacteriales	f__Bifidobacteriaceae	g__Bifidobacterium	s__Bifidobacterium_longum
OTU708	20.6994	2.70822	0.363553	7.4493	9.38e-14	2.98e-13	k__Bacteria	p__Bacteroidetes	c__Bacteroidia	o__Bacteroidales	f__Porphyromonadaceae	g__Parabacteroides	s__Parabacteroides_merdae
OTU617	7.58332	3.14546	0.30314	10.3763	3.18e-25	1.91e-24	k__Bacteria	p__Actinobacteria	c__Actinobacteria	o__Coriobacteriales	f__Coriobacteriaceae	g__Collinsella	s__Collinsella_aerofaciens
OTU690	586.552	3.47758	0.493117	7.05224	1.76e-12	5.28e-12	k__Bacteria	p__Bacteroidetes	c__Bacteroidia	o__Bacteroidales	f__Bacteroidaceae	g__Bacteroides	s__Bacteroides_vulgatus
OTU491	24.5911	3.56492	0.365056	9.7654	1.58e-22	7.13e-22	k__Bacteria	p__Actinobacteria	c__Actinobacteria	o__Actinomycetales	f__Propionibacteriaceae	g__Propionibacterium	s__Propionibacterium_avidum
OTU689	53.8482	3.80562	0.381054	9.98708	1.74e-23	9.38e-23	k__Bacteria	p__Bacteroidetes	c__Bacteroidia	o__Bacteroidales	f__Bacteroidaceae	g__Bacteroides	s__Bacteroides_uniformis
OTU705	122.787	4.61859	0.41445	11.1439	7.67e-29	5.18e-28	k__Bacteria	p__Bacteroidetes	c__Bacteroidia	o__Bacteroidales	f__Porphyromonadaceae	g__Parabacteroides	s__Parabacteroides_distasonis
OTU590	125.863	5.09708	0.407561	12.5063	6.89e-36	7.45e-35	k__Bacteria	p__Actinobacteria	c__Actinobacteria	o__Bifidobacteriales	f__Bifidobacteriaceae	g__Bifidobacterium	s__Bifidobacterium_adolescentis
OTU673	229.409	5.10196	0.446614	11.4236	3.19e-30	2.87e-29	k__Bacteria	p__Bacteroidetes	c__Bacteroidia	o__Bacteroidales	f__Bacteroidaceae	g__Bacteroides	s__Bacteroides_fragilis
OTU594	107.781	6.80635	0.39626	17.1765	3.98e-66	1.08e-64	k__Bacteria	p__Actinobacteria	c__Actinobacteria	o__Bifidobacteriales	f__Bifidobacteriaceae	g__Bifidobacterium	s__Bifidobacterium_bifidum
OTU709	478.296	7.23072	0.425872	16.9786	1.18e-64	2.13e-63	k__Bacteria	p__Bacteroidetes	c__Bacteroidia	o__Bacteroidales	f__Porphyromonadaceae	g__Parabacteroides	s__Parabacteroides_unclassified
OTU668	184.54	7.82749	0.386314	20.262	2.78e-91	1.5e-89	k__Bacteria	p__Bacteroidetes	c__Bacteroidia	o__Bacteroidales	f__Bacteroidaceae	g__Bacteroides	s__Bacteroides_dorei

## Sheet: Supplementary Data 6
Gamma distributed GLMs for genera and ARG sum, post hoc test
ARG_sum~top_genus in each sample
	Estimate	Fold change	Std. Error	z value	Pr(>|z|)
Bifidobacterium - Bifidobacteriaceae - Bacteroides - Bacteroidaceae == 0	-0.54796	0.578128	0.37903	-1.446	0.8627
Clostridium - Clostridiaceae - Bacteroides - Bacteroidaceae == 0	-0.96819	0.37977	0.40894	-2.368	0.273
Escherichia-Shigella - Enterobacteriaceae - Bacteroides - Bacteroidaceae == 0	0.76813	2.15573	0.29722	2.584	0.1715
Other - Bacteroides - Bacteroidaceae == 0	-0.20258	0.816621	0.25325	-0.8	0.9962
Staphylococcus - Staphylococcaceae - Bacteroides - Bacteroidaceae == 0	1.20732	3.34451	0.30524	3.955	<0.01	**
Streptococcus - Streptococcaceae - Bacteroides - Bacteroidaceae == 0	0.11017	1.11647	0.45195	0.244	1
Unclassified - Enterobacteriaceae - Bacteroides - Bacteroidaceae == 0	-0.17905	0.836064	0.2246	-0.797	0.9963
Veillonella - Veillonellaceae - Bacteroides - Bacteroidaceae == 0	-0.86043	0.42298	0.52049	-1.653	0.7484
Clostridium - Clostridiaceae - Bifidobacterium - Bifidobacteriaceae == 0	-0.42023	0.656896	0.48543	-0.866	0.9935
Escherichia-Shigella - Enterobacteriaceae - Bifidobacterium - Bifidobacteriaceae ==0	1.31609	3.72881	0.39592	3.324	0.0215	*
Other - Bifidobacterium - Bifidobacteriaceae == 0	0.34538	1.41253	0.36407	0.949	0.988
Staphylococcus - Staphylococcaceae - Bifidobacterium - Bifidobacteriaceae == 0	1.75527	5.78501	0.40197	4.367	<0.01	***
Streptococcus - Streptococcaceae - Bifidobacterium - Bifidobacteriaceae == 0	0.65813	1.93118	0.52218	1.26	0.9328
Unclassified - Enterobacteriaceae - Bifidobacterium - Bifidobacteriaceae == 0	0.3689	1.44614	0.34475	1.07	0.9743
Veillonella - Veillonellaceae - Bifidobacterium - Bifidobacteriaceae == 0	-0.31247	0.731638	0.58251	-0.536	0.9998
Escherichia-Shigella - Enterobacteriaceae - Clostridium - Clostridiaceae == 0	1.73632	5.67642	0.42464	4.089	<0.01	**
Other - Clostridium - Clostridiaceae == 0	0.7656	2.15028	0.39511	1.938	0.5531
Staphylococcus - Staphylococcaceae - Clostridium - Clostridiaceae == 0	2.1755	8.80659	0.43029	5.056	<0.01	***
Streptococcus - Streptococcaceae - Clostridium - Clostridiaceae == 0	1.07835	2.93982	0.54427	1.981	0.5219
Unclassified - Enterobacteriaceae - Clostridium - Clostridiaceae == 0	0.78913	2.20148	0.37739	2.091	0.445
Veillonella - Veillonellaceae - Clostridium - Clostridiaceae == 0	0.10776	1.11378	0.6024	0.179	1
Other - Escherichia-Shigella - Enterobacteriaceae == 0	-0.97071	0.378814	0.27789	-3.493	0.0121	*
Staphylococcus - Staphylococcaceae - Escherichia-Shigella - Enterobacteriaceae == 0	0.43919	1.55145	0.32597	1.347	0.9037
Streptococcus - Streptococcaceae - Escherichia-Shigella - Enterobacteriaceae == 0	-0.65796	0.517907	0.4662	-1.411	0.878
Unclassified - Enterobacteriaceae - Escherichia-Shigella - Enterobacteriaceae == 0	-0.94718	0.387833	0.25205	-3.758	<0.01	**
Veillonella - Veillonellaceae - Escherichia-Shigella - Enterobacteriaceae == 0	-1.62856	0.196212	0.53291	-3.056	0.0495	*
Staphylococcus - Staphylococcaceae - Other == 0	1.4099	4.09555	0.28645	4.922	<0.01	***
Streptococcus - Streptococcaceae - Other == 0	0.31275	1.36718	0.43948	0.712	0.9983
Unclassified - Enterobacteriaceae - Other == 0	0.02353	1.02381	0.19831	0.119	1
Veillonella - Veillonellaceae - Other == 0	-0.65785	0.517964	0.5097	-1.291	0.9234
Streptococcus - Streptococcaceae - Staphylococcus - Staphylococcaceae == 0	-1.09715	0.333821	0.47135	-2.328	0.296
Unclassified - Enterobacteriaceae - Staphylococcus - Staphylococcaceae == 0	-1.38637	0.249981	0.26146	-5.302	<0.01	***
Veillonella - Veillonellaceae - Staphylococcus - Staphylococcaceae == 0	-2.06775	0.12647	0.53743	-3.847	<0.01	**
Unclassified - Enterobacteriaceae - Streptococcus - Streptococcaceae == 0	-0.28922	0.748847	0.42361	-0.683	0.9988
Veillonella - Veillonellaceae - Streptococcus - Streptococcaceae == 0	-0.9706	0.378856	0.63239	-1.535	0.8181
Veillonella - Veillonellaceae - Unclassified - Enterobacteriaceae == 0	-0.68138	0.505918	0.49609	-1.374	0.8937
---
Signif. codes: 0 ‘***’ 0.001 ‘**’ 0.01 ‘*’ 0.05 ‘.’ 0.1 ‘ ’ 1
(Adjusted p values reported -- single-step method)
Meta-analysis: Clustering of ARGs based on dominant genus
Pairs	F.model	R2	p.value	adjusted p.value
Unclassified - Enterobacteriaceae vs Bacteroides - Bacteroidaceae	24.851	0.171562	0.001	0.00138462	*
Unclassified - Enterobacteriaceae vs Escherichia-Shigella - Enterobacteriaceae	8.4638	0.0702601	0.001	0.00138462	*
Unclassified - Enterobacteriaceae vs Staphylococcus - Staphylococcaceae	21.2689	0.162026	0.001	0.00138462	*
Unclassified - Enterobacteriaceae vs Veillonella - Veillonellaceae	1.70724	0.0178381	0.072	0.081
Unclassified - Enterobacteriaceae vs Other	10.3928	0.0724776	0.001	0.00138462	*
Unclassified - Enterobacteriaceae vs Clostridium - Clostridiaceae	3.79872	0.037316	0.001	0.00138462	*
Unclassified - Enterobacteriaceae vs Streptococcus - Streptococcaceae	7.88105	0.0758661	0.001	0.00138462	*
Unclassified - Enterobacteriaceae vs Bifidobacterium - Bifidobacteriaceae	6.84152	0.0640343	0.001	0.00138462	*
Bacteroides - Bacteroidaceae vs Escherichia-Shigella - Enterobacteriaceae	13.378	0.204625	0.001	0.00138462	*
Bacteroides - Bacteroidaceae vs Staphylococcus - Staphylococcaceae	34.8955	0.41104	0.001	0.00138462	*
Bacteroides - Bacteroidaceae vs Veillonella - Veillonellaceae	6.43638	0.159173	0.001	0.00138462	*
Bacteroides - Bacteroidaceae vs Other	13.5627	0.15668	0.001	0.00138462	*
Bacteroides - Bacteroidaceae vs Clostridium - Clostridiaceae	9.44246	0.19903	0.001	0.00138462	*
Bacteroides - Bacteroidaceae vs Streptococcus - Streptococcaceae	13.0658	0.266291	0.001	0.00138462	*
Bacteroides - Bacteroidaceae vs Bifidobacterium - Bifidobacteriaceae	4.43832	0.099876	0.001	0.00138462	*
Escherichia-Shigella - Enterobacteriaceae vs Staphylococcus - Staphylococcaceae	15.4415	0.268821	0.001	0.00138462	*
Escherichia-Shigella - Enterobacteriaceae vs Veillonella - Veillonellaceae	1.64019	0.0593409	0.095	0.103636
Escherichia-Shigella - Enterobacteriaceae vs Other	4.48644	0.0645656	0.001	0.00138462	*
Escherichia-Shigella - Enterobacteriaceae vs Clostridium - Clostridiaceae	2.86017	0.0870405	0.005	0.0062069	*
Escherichia-Shigella - Enterobacteriaceae vs Streptococcus - Streptococcaceae	5.50475	0.164298	0.001	0.00138462	*
Escherichia-Shigella - Enterobacteriaceae vs Bifidobacterium - Bifidobacteriaceae	3.92006	0.109133	0.001	0.00138462	*
Staphylococcus - Staphylococcaceae vs Veillonella - Veillonellaceae	5.93104	0.198157	0.001	0.00138462	*
Staphylococcus - Staphylococcaceae vs Other	9.48725	0.130882	0.001	0.00138462	*
Staphylococcus - Staphylococcaceae vs Clostridium - Clostridiaceae	6.23887	0.182216	0.001	0.00138462	*
Staphylococcus - Staphylococcaceae vs Streptococcus - Streptococcaceae	15.0099	0.366007	0.001	0.00138462	*
Staphylococcus - Staphylococcaceae vs Bifidobacterium - Bifidobacteriaceae	11.4457	0.276161	0.001	0.00138462	*
Veillonella - Veillonellaceae vs Other	0.779201	0.0163084	0.739	0.739
Veillonella - Veillonellaceae vs Clostridium - Clostridiaceae	0.955665	0.0737643	0.467	0.480343
Veillonella - Veillonellaceae vs Streptococcus - Streptococcaceae	2.73415	0.21471	0.004	0.00514286	*
Veillonella - Veillonellaceae vs Bifidobacterium - Bifidobacteriaceae	1.74	0.110547	0.035	0.0406452	.
Other vs Clostridium - Clostridiaceae	1.38931	0.0265189	0.138	0.146118
Other vs Streptococcus - Streptococcaceae	3.26677	0.0625018	0.001	0.00138462	*
Other vs Bifidobacterium - Bifidobacteriaceae	2.01707	0.0366626	0.014	0.0168	.
Clostridium - Clostridiaceae vs Streptococcus - Streptococcaceae	3.51848	0.200844	0.001	0.00138462	*
Clostridium - Clostridiaceae vs Bifidobacterium - Bifidobacteriaceae	2.83284	0.13598	0.001	0.00138462	*
Streptococcus - Streptococcaceae vs Bifidobacterium - Bifidobacteriaceae	3.2133	0.167244	0.003	0.004	*
